# Supplementary material for: Phalangeal joints kinematics in ostrich (Struthio camelus) locomotion on sand
Source: PLoS One. 2018 Feb 28;13(2):e0191986. doi: 10.1371/journal.pone.0191986 (PMC5830293; doi:10.1371/journal.pone.0191986)
Supplement: S1 Table — The velocity and acceleration in the process of the ostrich foot traveling on sand during the stance phase in the walking and running gaits. (XLS) [file pone.0191986.s001.xls]

## Sheet: Sheet1
Running gait	Total time 0.3125s	0.0625	0.125	0.1875	0.25	0.3125
	Stance period (%)	Moment		Interval time	Initial velocity (mm·s-1)	Acceleration (mm·s-2)	Final velocity (mm·s-1)	Displacements (mm)
X-direction	0-20%	0	0.0625	0.0625	242.05	0	242.05	15.1281
	20%-40%	0.0625	0.125	0.0625	242.05	0	242.05	15.1281
	40%-60%	0.125	0.1875	0.0625	242.05	13889.3	1110.13	42.2556
	60%-80%	0.1875	0.25	0.0625	1110.13	13889.3	1978.21	96.5106
	80%-100%	0.25	0.295833	0.045833	1978.21	13889.3	2614.8	105.256
		0.295833	0.3125	0.016667	2614.8	61996.7	3648.09	52.1918
Y-direction	0-20%	0	0.025	0.025	-832.143	21643.5	-291.056	-14.04
		0.025	0.0625	0.0375	-291.056	2372.07	-202.103	-9.24672
	20%-40%	0.0625	0.125	0.0625	-202.103	2372.07	-53.8485	-7.99848
	40%-60%	0.125	0.1875	0.0625	-53.8485	2372.07	94.406	1.26742
	60%-80%	0.1875	0.25	0.0625	94.406	2372.07	242.661	10.5333
	80%-100%	0.25	0.3125	0.0625	242.661	2372.07	390.915	19.7992
Z-direction	0-20%	0	0.025	0.025	-1332.46	30392.3	-572.652	-23.8139
		0.025	0.0625	0.0375	-572.652	5259.47	-375.422	-17.7764
	20%-40%	0.0625	0.125	0.0625	-375.422	5259.47	-46.7055	-13.1915
	40%-60%	0.125	0.1875	0.0625	-46.7055	5259.47	282.011	7.35331
	60%-80%	0.1875	0.25	0.0625	282.011	5259.47	610.728	27.8981
	80%-100%	0.25	0.275	0.025	610.728	5259.47	742.215	16.9118
		0.275	0.3125	0.0375	742.215	6882.35	1000.3	32.6722
Walking gait	Total time 0.9833s	0.19666	0.39332	0.58998	0.78664	0.9833
	Stance period (%)	Moment		Interval time	Initial velocity (mm·s-1)	Acceleration (mm·s-2)	Final velocity (mm·s-1)	Displacements (mm)
X-direction	0-20%	0	0.0254	0.0254	-258.93	10202	0.2008	-3.28586
		0.0254	0.19666	0.17126	0.2008	0	0.2008	0.034389
	20%-40%	0.19666	0.3125	0.11584	0.2008	0	0.2008	0.0232607
		0.3125	0.3292	0.0167	0.2008	20296	339.144	2.83353
		0.3292	0.3459	0.0167	339.144	-20295	0.2175	2.83367
		0.3459	0.39332	0.04742	0.2175	0	0.2175	0.0103138
	40%-60%	0.39332	0.5375	0.14418	0.2175	0	0.2175	0.0313591
		0.5375	0.5583	0.0208	0.2175	25404	528.621	5.49992
		0.5583	0.5747	0.0164	528.621	-62392	-494.608	0.278903
		0.5747	0.58998	0.01528	-494.608	28465	-59.6629	-4.23463
	60%-80%	0.58998	0.5934	0.00342	-59.6629	28465	37.6874	-0.0375781
		0.5934	0.6061	0.0127	37.6874	-3110.6	-1.81722	0.227776
		0.6061	0.775	0.1689	-1.81722	0	-1.81722	-0.306928
		0.775	0.78664	0.01164	-1.81722	20982	242.413	1.40027
	80%-100%	0.78664	0.7982	0.01156	242.413	20982	484.965	4.20425
		0.7982	0.8456	0.0474	484.965	-10492	-12.3556	11.2008
		0.8456	0.8824	0.0368	-12.3556	19896	719.817	13.0173
		0.8824	0.8978	0.0154	719.817	-39394	113.15	6.41384
		0.8978	0.9833	0.0855	113.15	33053	2939.18	130.487
Y-direction	0-20%	0	0.0125	0.0125	79.4935	43378	621.719	4.38258
		0.0125	0.0304	0.0179	621.719	-34655	1.394	5.57686
		0.0304	0.19666	0.16626	1.394	0	1.394	0.231766
	20%-40%	0.19666	0.3125	0.11584	1.394	0	1.394	0.161481
		0.3125	0.3292	0.0167	1.394	-12174	-201.912	-1.67432
		0.3292	0.3459	0.0167	-201.912	12174	1.394	-1.67432
		0.3459	0.39332	0.04742	1.394	0	1.394	0.0661035
	40%-60%	0.39332	0.5375	0.14418	1.394	0	1.394	0.200987
		0.5375	0.5583	0.0208	1.394	-15592	-322.92	-3.34387
		0.5583	0.575	0.0167	-322.92	38276	316.29	-0.0553605
		0.575	0.58998	0.01498	316.29	-14039	105.985	3.16284
	60%-80%	0.58998	0.5974	0.00742	105.985	-14039	1.816	0.399943
		0.5974	0.7833	0.1859	1.816	0	1.816	0.337594
		0.7833	0.78664	0.00334	1.816	20512	70.3261	0.120477
	80%-100%	0.78664	0.8	0.01336	70.3261	20512	344.366	2.77015
		0.8	0.8127	0.0127	344.366	-27072	0.552	2.19023
		0.8127	0.8274	0.0147	0.552	15559	229.269	1.68919
		0.8274	0.8857	0.0583	229.269	-8422.3	-261.751	-0.946835
		0.8857	0.8981	0.0124	-261.751	15594	-68.3852	-2.04684
		0.8981	0.9064	0.0083	-68.3852	-19052	-226.517	-1.22384
		0.9064	0.9539	0.0475	-226.517	9843.2	241.035	0.344812
		0.9539	0.9833	0.0294	241.035	-39953	-933.583	-10.1805
Z-direction	0-20%	0	0.0411	0.0411	-702.228	17066	-0.8154	-14.4475
		0.0411	0.0542	0.0131	-0.8154	0	-0.8154	-0.0106817
		0.0542	0.0792	0.025	-0.8154	-6959.1	-174.793	-2.1951
		0.0792	0.1018	0.0226	-174.793	7684.3	-1.12772	-1.9879
		0.1018	0.19666	0.09486	-1.12772	0	-1.12772	-0.106976
	20%-40%	0.19666	0.3083	0.11164	-1.12772	0	-1.12772	-0.125899
		0.3083	0.3286	0.0203	-1.12772	1977.6	39.0176	0.384582
		0.3286	0.347	0.0184	39.0176	-2183.8	-1.16436	0.348249
		0.347	0.39332	0.04632	-1.16436	0	-1.16436	-0.0539332
	40%-60%	0.39332	0.5333	0.13998	-1.16436	0	-1.16436	-0.162987
		0.5333	0.5544	0.0211	-1.16436	3109.6	64.4482	0.667645
		0.5544	0.5734	0.019	64.4482	-15484	-229.748	-1.57035
		0.5734	0.58998	0.01658	-229.748	8750.1	-84.6711	-2.60653
	60%-80%	0.58998	0.5994	0.00942	-84.6711	8750.1	-2.2452	-0.409376
		0.5994	0.7667	0.1673	-2.2452	0	-2.2452	-0.375622
		0.7667	0.7789	0.0122	-2.2452	-16219	-200.117	-1.23441
		0.7789	0.78664	0.00774	-200.117	23921	-14.9685	-0.832381
	80%-100%	0.78664	0.8004	0.01376	-14.9685	23921	314.184	2.05861
		0.8004	0.8126	0.0122	314.184	-18751	85.4223	2.4376
		0.8126	0.8314	0.0188	85.4223	-5247.3	-13.2269	0.678636
		0.8314	0.8917	0.0603	-13.2269	16551	984.798	29.2929
		0.8917	0.9083	0.0166	984.798	-59594.7	-4.47284	8.1367
		0.9083	0.9417	0.0334	-4.47284	25194.8	837.035	13.9038
		0.9417	0.9583	0.0166	837.035	-26458.5	397.824	10.2493
		0.9583	0.9833	0.025	397.824	14094	750.174	14.35
