# Supplementary material for: Phalangeal joints kinematics in ostrich (Struthio camelus) locomotion on sand
Source: PLoS One. 2018 Feb 28;13(2):e0191986. doi: 10.1371/journal.pone.0191986 (PMC5830293; doi:10.1371/journal.pone.0191986)
Supplement: S2 Table — On loose sand substrate, the statistical analysis results of gait pattern on key indicators. In the walking gait, the statistical analysis results of ground medium on key indicators. In the running gait, the statistical analysis results of ground medium on key indicators. (XLS) [file pone.0191986.s002.xls]

## Sheet: key indicators
Key indicators of phalangeal joint angles and displacements during walking and running gaits on loose sand substrate
joints/displacements variable parameters	touch-down		mid-stance		lift-off		maximum		minimum		rom
	walking	running	walking	running	walking	running	walking	running	walking	running	walking	running
α	159±12	156±7	166±9	161±12	155±18	150±16	173±5	169±9	126±14	123±16	47±11	46±10
β	151±8	158±14	138±14	138±15	162±11	156±10	168±8	169±4	115±11	119±16	54±13	50±16
γ	170±6	162±8	144±14	145±16	187±13	187±15	188±12	187±14	138±14	137±12	50±15	50±10
θ	148±14	142±12	120±15	123±12	165±12	171±7	170±6	175±4	111±16	120±11	60±15	55±10
φ	164±7	167±5	164±6	166±8	164±5	154±5	175±4	173±4	144±6	142±5	31±6	31±7
ψ	31±13	22±7	39±7	23±11	23±13	21±11	60±6	37±12	22±12	11±5	38±7	26±13
z	12.4±1.6	12.8±2.6	11.1±0.6	7.0±1.1	26.0±0.7	24.6±1.9	26.0±0.7	24.7±2.0	8.1±0.7	5.8±1.7	18.0±1.2	18.9±2.9
Key indicators of phalangeal joint angles and displacements during walking on solid and loose sand substrate
joints/displacements variable parameters	touch-down		mid-stance		lift-off		maximum		minimum		rom
	solid	sand	solid	sand	solid	sand	solid	sand	solid	sand	solid	sand
α	155±7	159±12	167±5	166±9	148±10	155±18	174±4	173±5	130±10	126±14	44±11	47±11
β	160±6	151±8	134±8	138±14	168±9	162±11	172±5	168±8	114±7	115±11	59±9	54±13
γ	169±5	170±6	144±6	144±14	207±9	187±13	208±9	188±12	139±6	138±14	69±13	50±15
θ	141±7	148±14	117±8	120±15	164±5	165±12	175±4	170±6	109±6	111±16	66±7	60±15
φ	167±7	164±7	159±10	164±6	167±6	164±5	177±3	175±4	145±13	144±6	32±13	31±6
ψ	15±6	31±13	27±8	39±7	16±8	23±13	46±8	60±6	8±5	22±12	38±9	38±7
z	14.9±1.0	12.4±1.6	15.4±1.3	11.1±0.6	31.3±1.9	26.0±0.7	31.3±1.8	26.0±0.7	11.9±1.2	8.1±0.7	36.1±1.8	18.0±1.2
Key indicators of phalangeal joint angles and displacements during running on solid and loose sand substrate
joints/displacements variable parameters	touch-down		mid-stance		lift-off		maximum		minimum		rom
	solid	sand	solid	sand	solid	sand	solid	sand	solid	sand	solid	sand
α	153±10	156±7	166±8	161±12	152±11	150±16	173±5	169±9	129±9	123±16	44±10	46±10
β	156±9	158±14	144±17	138±15	161±14	156±10	169±8	169±4	116±9	119±16	53±7	50±16
γ	164±7	162±8	133±5	145±16	210±9	187±15	211±9	187±14	131±5	137±12	80±8	50±10
θ	127±7	142±12	105±9	123±12	170±4	171±7	172±4	175±4	100±8	120±11	72±7	55±10
φ	160±10	167±5	164±9	166±8	156±10	154±5	177±2	173±4	151±8	142±5	26±7	31±7
ψ	14±7	22±7	23±9	23±11	22±15	21±11	42±9	37±12	7±6	11±5	35±10	26±13
z	18.2±1.5	12.8±2.6	13.8±1.6	7.0±1.1	31.3±1.4	24.6±1.9	31.3±1.4	24.7±2.0	12.0±1.5	5.8±1.7	36.0±1.8	18.9±2.9
Note: Green shadow indicates the statistically significant effect of locomotor gait and ground medium on the six key indicators of phalangeal joint angles and displacements.
