# Supplementary material for: Phalangeal joints kinematics in ostrich (Struthio camelus) locomotion on sand
Source: PLoS One. 2018 Feb 28;13(2):e0191986. doi: 10.1371/journal.pone.0191986 (PMC5830293; doi:10.1371/journal.pone.0191986)
Supplement: S3 Table — On the loose sand substrate, the statistical analysis results of gait pattern on the indicator of the displacements. (XLS) [file pone.0191986.s003.xls]

## Sheet: MTP and toenail Displacements 
Displacements of MTP and toe-nail at range of motion
MTP	X-direction		Y-direction
	mean	S.D.	mean	S.D.
walking	5.03789	1.85997	30.2639	2.58764
running	5.79713	1.22332	33.7519	6.17572
Toe-nail	X-direction		Y-direction
	mean	S.D.	mean	S.D.
walking	2.38889	1.51204	3.56689	1.38702
running	2.2755	0.806328	5.24712	1.55764
Note: MTP indicates the metatarsophalangeal joint. Green shadow presents the statistically significant differences.
