# Supplementary material for: Phalangeal joints kinematics in ostrich (Struthio camelus) locomotion on sand
Source: PLoS One. 2018 Feb 28;13(2):e0191986. doi: 10.1371/journal.pone.0191986 (PMC5830293; doi:10.1371/journal.pone.0191986)
Supplement: S4 Table — The toe joint angles α, β, γ, θ, φ and ψ. The vertical displacement of the metatarsophalangeal joint z. The lateral (X-direction) and forward (Y-direction) displacements of the metatarsophalangeal joint and toenail (XMTP, YMTP, XTN, YTN). (XLS) [file pone.0191986.s004.xls]

## Sheet: joint angles
Phalangeal joint angles and displacements during walking and running gaits on loose sand substrate																			Phalangeal joint angles and displacements during walking and running gaits on solid ground
walking gait		α		β		γ		θ		φ		ψ		z (cm)				walking gait		α		β		γ		θ		φ		ψ		z (cm)
	Stance percent	means	S.D.	means	S.D.	means	S.D.	means	S.D.	means	S.D.	means	S.D.	means	S.D.				Stance percent	means	S.D.	means	S.D.	means	S.D.	means	S.D.	means	S.D.	means	S.D.	means	S.D.
	0	158.536	12.4305	151.123	8.26126	169.526	5.58861	148.255	14.3784	164.082	7.3707	32.079	13.3295	12.0274	1.15832				0.01	154.967	7.47992	160.438	6.1173	168.833	5.42039	141.11	7.29997	167.177	7.40153	15.1604	6.20623	14.8851	1.00786
	0.01	161.171	10.4965	152.949	8.91736	168.129	5.77977	143.635	15.2637	158.276	12.3916	30.8014	12.7802	11.4448	1.30312				0.02	156.949	8.21898	157.628	5.59623	167.181	5.04595	139.21	7.88349	167.555	6.4783	14.6368	5.63303	14.1958	1.14686
	0.02	160.147	8.25622	153.483	7.90903	164.968	6.44011	139.55	16.5671	158.59	14.6901	31.141	10.9427	10.879	1.41954				0.03	159.026	7.39368	154.534	5.65633	164.744	4.50191	136.572	8.56373	166.181	7.54689	17.1986	7.13393	13.5524	1.12409
	0.03	160.706	6.37935	153.107	8.23676	163.042	6.65388	136.206	16.7275	158.75	12.2785	30.1714	10.7928	10.4718	1.4648				0.04	159.774	8.76568	152.341	6.23397	162.373	4.58375	133.615	8.25919	165.974	8.99416	18.8189	8.05587	13.0707	1.05875
	0.04	161.037	6.08892	152.856	8.41272	161.052	5.89242	134.38	16.3602	158.386	11.4721	30.385	10.0427	10.151	1.46477				0.05	160.095	8.67479	151.304	6.2814	160.953	4.45133	131.417	7.8655	166.304	9.33923	19.4682	8.19917	12.7591	1.08087
	0.05	160.988	5.89313	152.795	8.52865	158.92	5.65475	132.183	16.203	158.163	12.0903	31.5252	8.57507	9.8414	1.45782				0.06	160.408	8.64386	150.623	6.35424	160	4.35918	129.777	7.7663	166.768	9.70565	20.1028	8.81926	12.5486	1.11131
	0.06	161.733	7.16179	152.922	8.27678	158.009	6.2742	130.016	16.5365	156.927	11.9399	32.9528	7.90803	9.5778	1.47122				0.07	161.479	8.53856	149.79	6.14258	159.571	4.5485	128.581	7.7247	166.331	10.3406	21.2487	8.71133	12.4054	1.14572
	0.07	162.131	8.08374	152.792	7.92234	157.098	6.63995	128.665	16.7583	155.466	11.4903	35.0203	9.56506	9.375	1.47712				0.08	164.017	7.40552	148.123	5.0251	158.96	5.0619	127.073	7.69252	166.113	10.4097	21.9808	8.68692	12.296	1.18593
	0.08	162.446	8.62219	152.516	7.86446	156.055	7.00886	127.942	16.7172	156.386	11.7504	34.4077	9.37289	9.2034	1.48078				0.09	164.723	7.88338	147.628	5.3296	158.147	5.35973	125.953	7.52191	165.687	10.0998	22.7062	8.7969	12.1896	1.21993
	0.09	162.6	8.09526	151.868	8.11024	154.886	7.33763	127.33	16.4863	156.931	12.0046	34.5954	9.68034	9.0494	1.47131				0.1	165.874	7.93133	147.632	5.41682	157.655	5.57216	125.19	7.55718	164.959	10.0969	22.9421	8.96681	12.1001	1.25339
	0.1	163.209	8.07848	151.129	7.61634	154.269	7.88019	126.246	16.2313	157.545	12.5236	34.1876	9.44683	8.9236	1.45255				0.11	166.219	7.78634	147.635	5.47397	157.026	5.61621	124.541	7.57236	164.639	10.0468	23.5319	8.95619	12.0354	1.27591
	0.11	164.909	9.11063	149.336	8.20341	154.162	8.87512	124.961	15.9931	157.775	13.3865	34.7178	9.55936	8.8164	1.43091				0.12	166.568	7.40164	147.619	5.71565	156.596	5.71004	123.832	7.55993	164.033	10.2209	23.851	8.81685	12.0242	1.28428
	0.12	165.571	9.74282	148.613	8.23678	153.553	9.06906	123.784	16.1348	158.015	14.2453	35.0959	9.31072	8.72	1.4001				0.13	166.417	7.57192	147.655	5.9501	156.022	5.68881	123.179	7.49455	163.66	9.95237	23.8539	9.0066	12.0369	1.28491
	0.13	164.652	9.71791	147.898	8.91343	152.803	9.23087	123.063	16.358	158.26	14.2764	35.2343	8.66208	8.637	1.36171				0.14	166.476	7.44176	147.956	6.3949	155.196	5.74251	122.661	7.31336	163.503	10.0133	24.0573	9.46532	12.0445	1.27833
	0.14	164.609	9.80415	147.743	9.26322	152.081	9.62606	122.793	16.5166	159.103	14.2404	35.3776	7.98673	8.5736	1.31821				0.15	166.247	7.5285	148.66	7.12033	153.898	6.01758	121.76	6.93076	163.349	9.9571	23.9821	9.82608	12.0561	1.26337
	0.15	164.418	9.32826	148.231	8.74188	150.845	9.11921	122.21	17.1747	158.784	13.3611	35.7293	7.50955	8.5384	1.26994				0.16	165.467	8.81401	149.178	7.60142	152.818	6.34466	120.636	6.62299	163.019	9.73935	23.9753	9.71939	12.0811	1.23815
	0.16	164.352	7.81754	149.175	8.18708	149.863	8.78607	121.695	17.2994	158.402	12.2261	36.3269	7.44902	8.516	1.20361				0.17	165.429	8.33783	149.262	7.792	152.053	6.18902	119.733	6.58424	163.085	9.69036	24.8202	9.39047	12.1023	1.22165
	0.17	163.532	7.55892	149.33	8.45351	149.402	9.25904	121.082	17.1316	157.82	10.5568	37.1173	7.57447	8.4864	1.13098				0.18	165.688	7.58645	148.992	7.98094	151.487	6.03845	118.981	6.76455	162.85	9.57229	25.1848	9.0452	12.1271	1.22557
	0.18	162.431	8.40716	147.947	9.16214	149.479	10.7957	120.556	17.1404	157.293	8.84075	38.0693	7.85522	8.4588	1.05444				0.19	166.025	6.99091	148.813	8.20137	150.785	5.8599	118.312	6.99295	162.724	9.251	25.2786	8.6791	12.1528	1.23009
	0.19	161.035	11.4838	146.344	9.93739	149.142	11.9489	120.124	16.9219	157.354	7.57524	39.0081	8.24456	8.4472	0.976091				0.2	166.176	6.44482	148.61	8.38581	150.178	5.76343	117.793	7.13235	162.441	9.33783	25.1729	8.55479	12.2022	1.23569
	0.2	160.382	12.6674	145.696	11.2038	149.13	12.31	119.361	17.0221	157.473	5.96676	38.0575	7.88266	8.4504	0.884859				0.21	166.266	6.31194	148.35	8.4907	149.447	5.54051	117.285	7.21913	162.383	9.23987	24.9986	8.68191	12.287	1.24237
	0.21	160.289	13.1804	145.574	11.9218	149.389	12.7834	118.715	17.1106	157.991	5.09944	37.6431	7.3916	8.4706	0.798706				0.22	166.464	6.49079	147.915	8.56378	148.992	5.49902	116.728	7.19646	162.621	9.43448	24.9636	8.80632	12.3839	1.25248
	0.22	160.432	13.2807	145.439	12.4154	148.864	12.4074	118.251	17.2393	158.581	4.54231	36.8461	6.23465	8.4844	0.686686				0.23	166.489	6.6916	147.434	8.68112	148.627	5.79238	116.384	7.12128	162.883	9.52618	24.9865	8.78565	12.4877	1.23836
	0.23	162.33	11.832	145.429	11.9539	148.706	12.6794	118.05	17.4961	159.057	4.30298	35.9923	5.44791	8.523	0.585861				0.24	166.22	6.95225	146.881	8.75187	148.173	6.58339	115.928	7.21173	162.791	10.1645	25.3301	9.3591	12.5917	1.23065
	0.24	163.74	9.83586	145.422	11.7375	148.78	13.2854	117.619	17.503	159.502	4.50416	35.1102	5.38216	8.5882	0.495335				0.25	166.071	7.03694	146.529	8.50474	148.343	5.93281	115.334	7.32385	162.238	11.204	25.6651	10.0908	12.7056	1.21943
	0.25	164.799	9.92816	145.211	11.9663	148.624	13.2132	117.122	17.1594	159.518	4.80856	34.8953	5.50588	8.683	0.441472				0.26	165.906	6.99408	146.248	8.17199	147.803	6.47515	115.021	7.10426	161.745	10.888	26.0057	10.1803	12.8677	1.22137
	0.26	165.233	10.0143	145.233	11.9964	148.069	12.6307	116.585	16.9585	159.099	4.65072	35.1506	6.02895	8.781	0.395941				0.27	165.973	6.70911	146.143	7.88172	147.306	6.95043	114.663	6.68825	162.055	9.75701	26.1114	9.34504	12.9643	1.20467
	0.27	165.128	10.4107	145.134	12.5556	147.869	12.3173	116.118	16.8354	158.836	4.82194	36.098	7.11992	8.8906	0.364463				0.28	165.865	6.76065	145.926	7.66561	147.168	6.57814	114.766	6.43469	162.327	8.73838	26.0216	8.24448	13.0982	1.17759
	0.28	164.75	10.7237	144.803	12.9671	147.819	12.4857	115.604	16.6057	158.941	5.52297	37.0407	8.27826	8.9962	0.337065				0.29	166.276	6.23507	145.688	7.85166	147.284	6.22552	115.011	6.44369	162.503	8.59648	25.8432	7.65011	13.2356	1.1534
	0.29	164.225	10.783	144.459	13.1056	147.443	12.7119	115.214	16.2619	161.33	5.33004	40.3436	7.36379	9.1054	0.329688				0.3	166.569	6.14806	145.362	7.99048	147.139	6.48681	115.326	6.79567	162.17	8.95154	25.6195	7.42016	13.4122	1.13908
	0.3	164.027	10.3204	144.251	13.3137	147.003	13.0303	114.759	16.0693	161.587	5.19264	41.566	7.55651	9.2258	0.364741				0.31	166.843	6.05735	145.174	8.18421	146.832	6.65699	115.553	7.06715	161.688	9.53011	25.5316	7.19264	13.5434	1.11431
	0.31	164.629	9.79768	144.305	13.4033	146.474	13.2899	114.343	16.0042	161.873	5.2396	40.6003	8.0281	9.3434	0.428469				0.32	167.197	5.97585	144.849	8.34801	146.303	6.64499	115.479	6.91763	161.359	9.56877	25.5175	7.20818	13.6826	1.10603
	0.32	165.018	9.31087	144.237	13.7481	145.964	13.611	113.972	16.0939	162.425	5.76956	40.7784	7.78214	9.457	0.489409				0.33	167.046	6.17639	144.734	8.53661	145.782	6.76582	115.351	6.86972	161.205	9.79689	25.4052	7.12972	13.8263	1.09864
	0.33	164.748	9.19634	143.955	14.0215	145.149	13.7887	113.745	15.9875	162.842	6.08555	40.16	8.54991	9.5586	0.548618				0.34	166.59	6.65762	144.397	8.49585	145.622	6.57709	115.22	6.85853	161.384	9.99877	25.2416	7.429	13.9428	1.09876
	0.34	164.758	9.46589	143.853	13.8143	144.742	14.197	113.67	15.6287	163.367	5.90382	39.7267	9.4917	9.632	0.604921				0.35	166.504	6.57531	143.937	8.23829	145.421	6.33703	115.139	6.92518	161.431	10.3433	25.3945	7.86379	14.0978	1.12382
	0.35	164.231	9.13203	143.697	13.8895	144.068	13.9621	114.032	15.1178	163.855	5.13396	39.1954	9.96347	9.6932	0.673901				0.36	166.701	6.29206	143.601	8.27808	145.2	6.13993	115.106	7.11295	161.568	10.395	25.5226	8.21413	14.1809	1.16505
	0.36	164.642	9.22196	143.434	14.3013	143.707	14.0909	114.569	14.6452	165.327	3.8411	39.4622	9.03104	9.757	0.740885				0.37	166.735	6.31654	142.985	8.09623	144.744	6.35793	114.792	7.29037	161.848	10.4167	25.4315	8.09353	14.2823	1.18079
	0.37	164.775	9.16768	143.283	14.3983	143.429	14.1606	115.321	14.1869	165.94	3.75958	38.9153	8.9512	9.825	0.788544				0.38	166.437	6.54741	142.734	8.15221	144.775	6.21634	115.033	7.56075	161.919	10.8004	25.5245	8.15799	14.3872	1.18385
	0.38	164.956	9.13712	142.872	14.4113	143.339	14.3977	116.166	13.803	166.111	4.31793	38.1827	9.06466	9.8956	0.818408				0.39	166.279	6.71008	142.485	8.09296	144.783	6.25853	115.156	8.04878	161.8	11.03	25.9122	8.20463	14.4577	1.18178
	0.39	164.675	9.44038	142.512	14.2778	142.977	14.4216	116.946	13.2658	166.555	5.17944	37.8882	8.96713	9.9648	0.840315				0.4	166.306	6.42239	142.202	8.03066	144.884	6.35748	115.103	8.61009	161.255	11.8467	26.2798	8.11794	14.5284	1.1756
	0.4	164.744	9.44674	142.531	14.2606	142.387	14.0159	117.727	12.6607	166.575	6.19231	37.3484	8.52392	10.0428	0.8626				0.41	166.534	5.98087	141.914	8.05699	144.832	6.3451	115.211	8.87624	160.486	12.0827	26.6014	8.02175	14.5946	1.17757
	0.41	165.254	9.5008	142.443	14.2063	142.036	13.7309	118.328	12.2665	166.381	6.65933	36.8455	8.16137	10.1588	0.867027				0.42	166.701	5.63905	141.566	8.00294	144.565	6.38948	115.527	9.38956	159.712	12.4289	26.774	7.71186	14.6496	1.19303
	0.42	165.549	9.32924	141.982	13.9513	141.98	13.7013	118.758	12.3394	165.987	6.68921	36.9361	8.02152	10.3064	0.842232				0.43	166.486	5.42394	141.256	8.12504	144.36	6.3899	115.655	9.60265	158.616	13.1899	26.995	7.42775	14.7056	1.20291
	0.43	165.412	9.00233	141.233	13.4991	141.6	13.2709	119.135	12.6376	166.019	7.4833	37.1143	7.78287	10.4368	0.83719				0.44	166.072	5.42522	140.893	8.3195	144.243	6.39526	115.746	9.51514	157.545	13.9003	27.1028	7.26919	14.769	1.1995
	0.44	165.267	9.10809	140.529	13.0855	141.567	12.9046	119.398	12.7816	166.259	8.12322	37.5463	7.4642	10.5504	0.835389				0.45	165.965	5.43679	140.591	8.33516	144.061	6.30917	115.886	9.3235	156.786	13.8687	27.2125	7.13374	14.8379	1.20562
	0.45	165.29	9.29845	140.045	12.7149	141.939	12.7316	119.611	13.2491	165.261	7.50229	37.1045	7.24754	10.6498	0.826397				0.46	166.323	5.18522	140.15	8.31721	143.976	6.18	116.068	9.11836	156.429	13.5707	27.2961	7.13516	14.9313	1.20779
	0.46	165.97	9.19197	139.76	12.5387	142.335	12.5544	119.576	13.7502	165.293	7.9685	37.6452	6.76492	10.7614	0.760484				0.47	166.719	4.95476	139.638	8.2473	144.102	5.89299	116.089	9.21014	157.156	11.6862	27.102	7.1669	15.0336	1.20974
	0.47	166.015	8.90008	139.388	12.6263	142.665	12.3383	119.286	14.2473	164.786	7.00174	37.8448	6.44506	10.8558	0.730335				0.48	166.691	5.34377	139.169	8.19752	144.324	5.41468	116.193	9.21388	157.625	10.6435	27.238	7.44703	15.1342	1.22675
	0.48	165.919	9.08518	138.828	12.9744	143.099	12.3814	119.215	14.6519	164.229	6.10501	38.129	6.36629	10.9432	0.739144				0.49	166.67	5.44259	138.647	8.32907	144.207	5.44436	116.654	8.06595	158.149	9.91812	27.2604	7.65508	15.2446	1.24023
	0.49	165.903	9.21256	138.383	13.3032	143.614	12.8634	119.255	14.9795	164.176	6.14471	38.5358	6.43933	11.0164	0.763269				0.5	166.595	5.58556	137.996	8.27443	144.268	5.54195	116.727	8.00455	158.355	10.1278	27.1594	7.94319	15.3142	1.24924
	0.5	165.588	9.24672	137.662	13.9773	144.311	13.757	119.582	15.2211	164.003	5.78913	38.8225	6.85566	11.109	0.784526				0.51	167.089	4.92583	137.427	8.24787	144.285	5.74375	116.766	8.06031	158.546	10.4568	27.253	8.13732	15.4273	1.27998
	0.51	165.323	8.89979	136.79	14.4886	145.042	14.5077	120.086	15.2839	164.227	5.65689	38.5895	7.45527	11.2098	0.800388				0.52	167.014	4.82845	137.031	8.33754	144.136	5.9622	116.903	8.04223	158.087	9.81214	27.5624	8.10775	15.5466	1.30066
	0.52	164.859	8.55815	135.917	15.0504	145.856	15.5328	120.601	15.0074	164.043	5.00648	37.6608	8.23972	11.3144	0.823226				0.53	166.888	4.6867	136.647	8.20618	144.026	6.19786	117.079	8.20847	157.918	9.66254	27.4781	7.89859	15.6199	1.29179
	0.53	164.434	8.61877	135.493	15.2472	145.834	15.7829	121.158	14.4504	164.112	5.66556	37.6449	8.62759	11.44	0.863126				0.54	167.262	4.02467	136.1	7.77109	143.916	6.52761	117.055	8.19881	158.105	9.8321	27.2815	7.93675	15.72	1.27602
	0.54	164.398	8.64349	136.05	14.7221	144.743	14.8692	121.335	13.9753	164.946	6.87214	37.872	8.93422	11.5666	0.886878				0.55	167.471	4.06991	135.916	7.76271	143.779	6.79205	117.447	8.21853	157.84	9.51823	27.2391	7.94225	15.8383	1.29739
	0.55	164.05	8.43855	136.172	14.7813	144.508	14.9014	121.427	13.5496	165.089	7.20354	37.8725	9.40292	11.6766	0.880082				0.56	167.965	4.55172	135.659	7.76301	143.854	6.68349	117.672	8.35248	157.273	9.82466	27.4201	7.71718	15.9227	1.30245
	0.56	164.001	8.65967	135.754	15.1159	144.386	15.0845	121.221	13.1328	164.761	7.21326	38.0775	9.85671	11.7878	0.880573				0.57	168.172	4.72198	135.33	7.75468	143.957	6.5131	117.893	8.41638	156.964	10.2242	27.6397	7.48664	16.0272	1.30666
	0.57	163.012	8.34547	136.3	14.4588	144.123	15.0662	120.951	12.7393	164.162	7.76473	38.4736	10.3477	11.8924	0.874363				0.58	168.257	4.87427	135	7.78446	144.046	6.40112	118.287	8.45233	157.047	10.5853	27.765	7.1559	16.1295	1.3064
	0.58	162.561	8.56831	136.26	14.4259	144.249	15.0917	120.382	12.7653	163.344	8.16682	38.5455	10.9207	11.9924	0.873225				0.59	168.128	4.81371	134.482	7.71545	144.101	6.29111	118.207	7.95474	157.812	10.8988	27.7514	6.9754	16.2189	1.29063
	0.59	162.537	8.87921	134.233	16.0072	145.024	15.5727	118.857	13.9552	161.83	9.09653	39.9006	10.9072	12.0932	0.883803				0.6	168.062	5.15034	133.993	7.74035	144.163	6.21413	118.416	7.85015	157.981	11.1539	28.0121	6.96558	16.3274	1.28044
	0.6	161.85	9.07337	133.108	16.7151	145.249	15.4833	118.829	14.1602	161.51	9.40253	40.4853	10.9732	12.193	0.890752				0.61	167.892	5.04762	133.361	7.68236	144.139	6.2169	118.567	7.78365	157.894	11.4454	28.3547	6.97688	16.4647	1.28915
	0.61	163.131	9.59097	132.664	16.4998	145.577	15.2641	117.901	15.3651	159.677	10.741	41.7103	10.9868	12.293	0.902919				0.62	167.452	5.33429	132.707	7.64448	144.387	5.67956	118.782	7.61593	157.984	11.6602	28.7279	7.16185	16.5735	1.2713
	0.62	163.711	9.15482	132.28	16.5368	145.756	14.7942	118.161	15.414	161.11	10.0255	42.7398	11.3142	12.4056	0.919211				0.63	167.797	4.62729	131.893	7.20116	144.579	5.38715	118.826	7.39802	158.162	11.9816	29.2087	7.53462	16.7003	1.2628
	0.63	164.412	9.28535	131.821	16.4474	146.051	14.4455	118.099	15.9207	160.584	9.86337	43.3891	11.4679	12.5232	0.938031				0.64	167.624	4.65785	131.105	6.83699	144.569	5.26937	118.787	7.47081	158.387	12.6507	29.3639	7.56892	16.8404	1.28227
	0.64	165.063	8.95738	131.296	16.2023	146.286	14.2248	118.086	16.0463	160.728	9.95386	43.7517	11.3616	12.6318	0.967666				0.65	167.687	5.04194	130.494	6.90177	144.665	5.1883	118.674	7.32499	157.378	14.1412	30.3265	8.84109	16.9546	1.32365
	0.65	165.148	8.67476	130.616	15.8726	146.633	14.4377	118.031	16.0802	161.089	10.6351	44.2411	11.4148	12.74	1.00976				0.66	167.563	5.3254	129.701	6.78577	145.002	4.97096	118.568	7.30857	159.086	12.6256	30.7513	9.01878	17.1116	1.34961
	0.66	164.528	8.98547	129.611	15.4608	147.238	15.3651	118.174	16.2974	160.938	11.0572	44.791	11.5553	12.8482	1.0504				0.67	167.154	5.59432	128.848	6.75066	145.384	4.79566	118.468	7.24544	159.502	12.201	30.8515	8.7997	17.2638	1.34882
	0.67	163.554	10.0777	128.263	14.9633	147.561	16.4128	118.879	16.3213	160.61	11.1659	45.5867	11.7895	12.9652	1.10669				0.68	167.278	5.79041	128.278	6.72313	145.691	4.70368	118.572	7.13037	159.351	12.7112	31.3682	8.87451	17.4022	1.34783
	0.68	162.14	10.1346	127.995	14.3738	147.227	16.8919	119.52	16.2506	160.326	10.9155	45.9502	11.9506	13.0972	1.16694				0.69	166.924	5.97765	127.721	6.67533	145.797	4.66639	118.994	7.09559	158.943	13.0608	31.8214	8.72377	17.5361	1.34544
	0.69	161.094	10.5146	127.889	14.289	146.85	17.1111	119.991	16.0499	160.111	10.7991	46.0656	11.8965	13.2406	1.22697				0.7	166.822	6.21213	127.012	6.73011	146.09	4.96945	119.433	7.10932	158.648	12.7178	32.1355	8.45634	17.673	1.3454
	0.7	160.882	10.6701	127.787	14.6948	146.424	17.2366	120.41	15.5819	159.346	10.4998	46.2998	11.7231	13.401	1.27262				0.71	166.619	6.42376	126.346	6.51737	146.11	5.22376	119.707	7.25799	158.614	12.3369	32.654	8.51796	17.8105	1.32563
	0.71	161.13	9.97006	127.417	16.6226	147.204	18.1246	120.648	15.332	158.566	10.1271	46.8626	11.6662	13.5784	1.30892				0.72	166.735	6.24829	125.455	6.11217	146.143	5.06819	120.081	7.77102	158.608	11.5274	33.2219	8.06216	17.9467	1.29303
	0.72	161.955	8.96431	127.256	18.14	147.56	18.7442	120.766	15.1606	158.633	10.1895	47.7845	11.6395	13.771	1.3527				0.73	166.599	6.16549	125.071	6.48055	146.173	5.29429	121.165	7.8265	158.506	11.1092	33.2533	7.71227	18.1263	1.27148
	0.73	162.834	8.61908	127.265	19.0431	147.44	18.9268	120.595	15.3089	158.77	10.9184	48.9011	11.4111	13.9784	1.40298				0.74	166.897	6.32547	124.912	7.0006	145.876	5.6131	121.608	7.39415	158.44	9.62627	33.4298	7.79318	18.2993	1.26105
	0.74	162.974	8.88074	127.318	19.5604	147.08	19.118	120.316	15.6268	158.565	11.1352	50.4023	11.0273	14.187	1.45799				0.75	166.775	6.18787	124.467	7.2194	145.655	6.03869	122.002	7.36286	157.872	9.23346	34.3821	8.62646	18.4724	1.25686
	0.75	162.843	8.77669	126.723	19.7443	146.824	18.9691	120.159	15.978	158.294	10.1944	51.9794	10.6333	14.3804	1.50948				0.76	166.723	6.0898	123.701	7.19718	146.056	6.49916	122.444	7.5473	157.758	8.62553	34.5241	8.93464	18.6856	1.27718
	0.76	162.865	8.99721	125.69	19.4831	146.842	18.6369	120.352	15.9702	159.085	10.2397	52.8073	10.261	14.5678	1.56383				0.77	167.006	5.88428	122.745	7.14777	146.701	6.78839	123.389	8.08171	157.168	9.58821	35.0234	9.08354	18.9205	1.27909
	0.77	162.826	9.42947	125.334	18.9349	146.819	18.2227	120.246	15.9804	160.116	10.2623	53.8292	10.1473	14.7606	1.62591				0.78	166.964	5.71081	121.619	6.94388	147.326	7.11791	124.382	8.63591	157.467	10.1794	35.7613	8.96836	19.1896	1.31753
	0.78	163	10.2784	125.048	18.6675	147.435	18.0121	120.055	16.2837	160.756	10.223	54.8299	9.7553	14.9886	1.65812				0.79	167.223	5.49604	120.509	6.49556	147.86	7.10424	124.943	8.44788	158.365	9.48076	36.4978	8.87509	19.4502	1.35876
	0.79	162.945	10.8916	124.164	18.2977	148.133	17.5151	119.697	16.7535	160.432	9.6698	56.1855	9.16796	15.2608	1.67637				0.8	167.001	5.54061	119.059	6.11265	149.196	7.04113	125.054	8.54463	160.161	8.80114	37.2447	8.63927	19.7163	1.38446
	0.8	162.946	10.992	122.625	17.0181	148.826	16.5169	119.924	16.5409	160.879	10.0173	56.7596	8.81515	15.5402	1.7081				0.81	166.541	5.43799	117.854	6.07126	150.359	7.53138	125.462	8.33884	161.591	7.87705	38.1875	8.32464	20.0396	1.39296
	0.81	163.797	12.0479	121.381	14.5332	149.413	14.754	120.728	15.952	161.24	10.7402	57.4521	8.44369	15.8252	1.73599				0.82	165.985	5.55174	117.266	6.26178	151.345	7.48801	125.954	8.72829	163.184	7.3301	38.9812	7.62061	20.3775	1.45017
	0.82	164.117	12.485	120.189	12.9039	150.995	14.3075	121.762	15.2722	160.608	10.0768	57.88	8.12174	16.154	1.79649				0.83	164.936	5.95344	117.009	7.04802	152.302	7.32287	126.829	9.10481	164.108	6.89334	39.9731	7.31918	20.7231	1.50838
	0.83	163.611	12.612	120.248	11.0029	152.21	13.8676	122.045	15.3246	159.759	8.96461	57.6794	7.92778	16.4936	1.84964				0.84	163.401	6.32488	117.415	8.05533	153.178	7.34977	127.467	9.02118	165.74	7.1432	40.2803	7.98766	21.0906	1.59083
	0.84	162.994	12.8649	119.681	10.3384	153.477	13.1343	122.62	15.3928	159.084	8.68967	57.3516	7.65371	16.869	1.89992				0.85	161.581	7.37639	118.058	9.07139	154.143	7.41296	129.05	9.13257	165.827	6.19016	40.3492	8.07499	21.5051	1.64273
	0.85	160.4	11.2041	121.328	7.78896	155.217	12.1158	123.269	15.4634	160.543	10.1013	57.9074	6.42761	17.2292	1.93259				0.86	159.739	8.34433	119.037	9.62786	155.751	7.26172	130.243	9.18851	166.722	5.71008	39.7822	8.42303	21.9042	1.68868
	0.86	155.821	14.3896	125.267	10.023	157.005	11.0421	124.449	15.4474	160.725	10.3154	58.136	5.54491	17.5562	1.98342				0.87	157.797	9.23739	119.167	9.85355	159.192	9.06851	132.089	9.21055	167.331	5.65096	39.2653	8.92713	22.3116	1.74391
	0.87	154.471	14.4219	126.412	9.44628	157.719	9.87048	126.333	15.0718	160.626	9.22977	57.4771	5.44009	17.8666	2.0362				0.88	155.791	10.1073	119.885	10.2742	161.241	8.4979	133.88	9.2739	167.791	5.61101	39.4856	8.99082	22.7266	1.79765
	0.88	151.825	13.4343	127.567	9.23629	159.33	9.58738	129.115	14.2392	161.762	8.81826	55.8504	6.22833	18.2116	2.10452				0.89	153.672	10.1295	120.847	10.2495	165.912	12.0792	136.206	9.64065	167.975	5.34339	39.0218	9.90681	23.1964	1.84363
	0.89	147.094	11.9271	130.696	9.71341	161.762	9.5261	131.642	14.2305	161.429	8.13498	53.8674	7.76879	18.6054	2.21695				0.9	150.114	10.3864	123.241	10.4643	168.777	12.096	139.601	9.79246	168.308	5.75948	37.8618	10.2832	23.6899	1.8821
	0.9	143.644	10.3167	132.256	8.09773	164.457	8.07819	136.404	13.1914	164.081	10.2765	48.9777	13.4118	19.052	2.36837				0.91	147.359	10.2722	125.937	10.4599	171.336	12.6297	143.026	10.0142	168.604	5.14147	35.5596	11.0657	24.248	1.90911
	0.91	142.51	5.89801	135.264	7.08923	165.838	8.81297	141.305	12.9498	163.056	9.37129	45.965	13.9548	19.4948	2.513				0.92	143.314	11.0648	129.554	11.184	175.792	13.0806	147	10.1207	168.511	5.16373	32.9602	11.5478	24.9033	1.9397
	0.92	139.094	7.05821	139.542	7.13919	168.536	9.59864	146.103	12.6072	162.673	8.77348	41.276	15.8149	19.9634	2.65537				0.93	138.694	11.403	134.076	10.9965	178.97	12.3949	151.405	10.0456	168.877	4.86697	30.5765	11.3223	25.5089	1.93696
	0.93	136.01	7.08981	143.171	7.56707	171.234	7.42069	148.4	12.2601	162.729	8.75988	38.7726	13.7519	20.4882	2.81517				0.94	135.847	11.0245	139.903	10.6532	184.853	11.5872	156.191	9.73389	169.649	5.472	28.1574	10.253	26.1543	1.94325
	0.94	134.023	9.14252	148.005	7.3291	171.841	7.25564	151.463	12.3281	159.445	6.17384	35.7031	12.384	21.0138	2.98227				0.95	133.623	10.7116	145.275	10.5785	191.426	9.22113	161.052	8.98743	169.208	5.71864	25.5716	9.6545	26.8278	1.97351
	0.95	130.574	13.6395	155.276	9.16604	173.056	7.20116	156.272	10.0279	160.786	6.27922	31.9888	12.6232	21.5136	3.14965				0.96	132.181	11.6415	149.551	9.8456	195.259	7.46469	165.66	7.39002	170.412	5.57356	23.3734	9.06423	27.5744	2.00274
	0.96	132.558	16.7594	157.574	8.37991	175.126	7.56395	161.256	6.37229	161.1	5.39382	30.3584	11.5378	22.0142	3.31344				0.97	133.172	10.0101	154.541	8.92538	198.044	7.60874	169.101	5.66457	169.766	5.67433	20.2745	9.30874	28.3001	2.00878
	0.97	137.811	15.2547	159.478	8.1202	178.702	8.24026	162.958	4.35976	161.451	6.6153	28.7539	11.8443	22.554	3.48191				0.98	135.852	9.24055	160.031	6.92786	200.834	7.71967	170.923	4.07314	168.964	5.28334	18.9827	7.9408	29.0513	1.97801
	0.98	144.28	13.1769	162.362	7.82575	182.643	9.13131	165.617	5.38938	159.072	5.92003	28.6635	10.0541	23.1005	3.65786				0.99	138.998	9.04593	164.324	6.28235	203.663	8.09725	171.433	4.25372	168.721	4.47047	17.5919	7.97283	29.8363	2.0039
	0.99	147.573	15.04	166.45	7.32452	183.979	8.81573	166.089	7.10713	158.475	6.30125	24.9084	9.77784	23.6146	3.84039				1	143.797	9.07047	168.196	6.44619	206.085	8.78248	169.659	4.91905	167.838	5.29305	16.9522	8.20733	30.6077	1.95032
	1	154.844	17.6916	162.046	11.0455	187.291	13.1907	164.702	11.7756	163.536	5.09861	23.287	12.8457	24.0274	4.02571					147.857	10.4293	168.07	9.03231	207.489	8.92149	164.171	5.15843	166.741	5.7287	16.2793	7.91305	31.2941	1.88707
running gait		α		β		γ		θ		φ		ψ		z				running gait		α		β		γ		θ		φ		ψ		z
	Stance percent	means	S.D.	means	S.D.	means	S.D.	means	S.D.	means	S.D.	means	S.D.	means	S.D.				Stance percent	means	S.D.	means	S.D.	means	S.D.	means	S.D.	means	S.D.	means	S.D.	means	S.D.
	0	156.187	6.7205	158.011	14.0911	165.319	9.65029	141.879	12.1294	168.094	4.50774	22.2257	7.13554	12.8082	2.62982				0.01	153.491	9.65857	156.386	9.35282	163.789	6.6088	127.378	6.97195	160.192	9.81642	14.0426	6.96113	18.1891	1.47305
	0.01	157.456	7.43499	157.921	13.4608	165.483	10.9059	143.487	10.9247	166.482	2.47657	22.2983	5.77302	12.364	2.76899				0.02	154.365	8.97534	156.571	9.02208	164.05	6.86517	128.08	5.69256	163.913	8.71897	13.492	8.05176	17.9166	1.35968
	0.02	157.57	8.81501	156.807	13.7021	165.83	12.2358	144.24	10.4442	164.702	4.59945	22.5521	6.19561	11.7738	2.41223				0.03	153.947	9.47263	156.335	8.62246	163.847	7.05969	128.102	5.34549	165.97	7.96737	14.8426	8.32928	17.5908	1.3505
	0.03	157.428	10.1085	155.508	13.796	165.714	12.458	144.306	10.6002	163.025	6.23156	22.5	5.8117	11.2158	2.00818				0.04	154.159	9.66284	156.628	9.43407	163.357	6.98793	127.821	5.33899	166.356	6.75613	15.6448	8.09878	17.207	1.33493
	0.04	157.545	11.241	153.478	13.8686	165.505	11.9532	143.928	11.4759	161.489	7.44878	22.7547	4.80795	10.6748	1.59871				0.05	154.816	10.0295	156.762	11.4632	162.56	6.80387	126.742	5.39923	166.668	6.45904	16.0003	7.97438	16.8093	1.30889
	0.05	157.645	12.0015	151.969	13.7433	165.588	11.2768	143.392	12.0426	160.423	8.6594	23.1626	4.3331	10.1988	1.49602				0.06	156.131	9.36771	156.107	12.6363	161.667	6.77785	125.626	5.81293	166.94	6.91342	16.0395	7.72121	16.4308	1.28535
	0.06	157.579	12.3539	150.93	12.9898	166.21	11.126	142.944	12.5716	159.927	9.72769	23.5386	4.29369	9.8134	1.56831				0.07	157.433	8.95891	154.627	12.7712	160.568	6.84308	124.45	6.24942	167.471	7.48705	16.248	7.55914	16.0712	1.27147
	0.07	157.457	12.5755	150.375	12.6679	166.584	10.8996	142.594	12.9954	159.911	10.682	24.1054	4.47051	9.4384	1.56431				0.08	158.614	9.08572	152.732	12.7075	159.448	7.13398	123.374	6.8238	167.771	7.54673	16.6114	7.43404	15.7508	1.25878
	0.08	157.545	12.398	150.244	13.2036	165.42	10.5554	142.098	13.3151	159.971	11.1307	24.6021	4.84813	9.1424	1.5043				0.09	159.436	9.32576	151.024	12.8082	158.527	7.24488	122.313	7.41325	167.934	7.40649	17.0736	7.52158	15.4614	1.24272
	0.09	157.886	12.6217	149.596	13.453	164.3	11.4794	141.408	13.519	160.126	11.1953	24.9127	5.32502	8.8558	1.42296				0.1	160.009	9.64348	150.066	13.0145	157.65	6.99698	121.254	7.91304	168.032	7.44808	17.5201	7.76148	15.1837	1.22985
	0.1	158.636	13.1259	148.296	13.0774	164.055	11.7338	140.574	13.6866	160.197	11.071	25.1428	5.80406	8.6232	1.41911				0.11	160.572	10.0111	149.049	13.1066	157.019	6.4817	120.289	8.47161	167.911	7.57693	17.8972	8.09791	14.8926	1.22971
	0.11	159.347	13.6662	147.533	12.8287	163.719	11.9505	139.817	13.8105	160.171	11.0797	25.3188	6.30847	8.4036	1.4073				0.12	161.12	10.2355	147.997	13.3032	156.21	6.2896	119.296	9.00501	167.69	7.65765	18.2069	8.42613	14.6185	1.22609
	0.12	159.678	14.1194	146.374	12.2763	163.704	12.0675	139.125	13.9994	160.066	11.2778	25.491	6.77555	8.234	1.47887				0.13	161.706	10.3533	146.941	13.6304	155.274	6.27155	118.284	9.49592	167.408	7.6383	18.4059	8.77323	14.3746	1.22313
	0.13	160.121	14.0238	145.777	12.2769	163.439	12.114	138.432	14.2314	159.994	11.5832	25.6862	7.17768	8.096	1.55409				0.14	162.253	10.3514	145.914	14.0408	154.364	6.28939	117.283	9.83949	167.198	7.46971	18.554	9.08353	14.1487	1.22663
	0.14	160.511	13.6859	145.268	12.3219	163.019	12.2245	137.73	14.4884	160.002	11.9045	25.819	7.54202	7.9694	1.63233				0.15	162.673	10.4257	145.075	14.3571	153.469	6.31933	116.235	10.039	167.098	7.19032	18.7422	9.34812	13.9363	1.22898
	0.15	160.755	13.3438	144.67	12.3385	162.564	12.4697	137.057	14.7122	160.081	12.2085	25.9213	7.87351	7.844	1.71691				0.16	162.909	10.6582	144.452	14.5374	152.55	6.29644	115.213	10.209	167.048	6.75183	18.9953	9.50793	13.7376	1.2355
	0.16	160.866	12.6675	144.287	12.4051	162.384	12.9413	136.467	14.8865	160.252	12.4554	26.0144	8.19744	7.694	1.81013				0.17	163.135	10.9326	144.011	14.4801	151.664	6.21154	114.278	10.3525	166.958	6.20359	19.2209	9.6528	13.5542	1.24892
	0.17	160.606	12.194	144.197	12.5482	162.358	13.1852	135.903	15.027	160.507	12.6313	26.0919	8.56922	7.535	1.89864				0.18	163.297	11.2738	143.932	14.1791	150.786	6.11426	113.488	10.4697	166.809	5.52901	19.3986	9.82496	13.3978	1.26254
	0.18	160.392	12.0589	144.192	12.7079	162.139	13.551	135.297	15.1017	160.846	12.6751	26.1589	8.9696	7.377	1.97707				0.19	163.583	11.242	143.95	13.8815	149.984	6.05433	112.814	10.4649	166.705	4.80638	19.5176	10.0712	13.2411	1.27754
	0.19	160.25	12.0957	144.284	12.9562	161.83	13.7371	134.615	15.1361	161.17	12.4749	26.2208	9.39557	7.227	2.04779				0.2	163.917	10.9705	144.119	13.6954	149.133	5.96793	112.178	10.3786	166.657	4.20747	19.5967	10.3519	13.1058	1.28996
	0.2	160.903	11.5204	144.193	13.1185	161.397	13.9947	133.843	15.1744	161.437	12.0386	26.2505	9.83022	7.0948	2.10936				0.21	164.36	10.4383	144.324	13.6417	148.204	5.85533	111.566	10.2048	166.618	3.76005	19.6185	10.6031	12.9918	1.30273
	0.21	161.257	11.2112	144.091	13.2405	160.905	14.3115	133.049	15.2412	161.652	11.4744	26.2226	10.2054	6.9828	2.16246				0.22	164.716	10.0017	144.688	13.7212	147.159	5.66177	110.955	10.0531	166.51	3.58235	19.5772	10.8286	12.8732	1.32277
	0.22	161.307	10.99	144.111	13.3249	160.615	14.3183	132.228	15.3072	161.87	10.8515	26.1187	10.5332	6.886	2.21072				0.23	164.935	9.68818	145.195	13.9674	146.044	5.54749	110.341	9.8914	166.398	3.57857	19.5076	10.9922	12.7516	1.35112
	0.23	161.365	10.8889	144.276	13.4372	160.308	14.3435	131.378	15.3868	162.087	10.2455	25.9775	10.8199	6.7828	2.26052				0.24	165.097	9.51935	145.742	14.3395	144.984	5.56918	109.704	9.71271	166.361	3.66597	19.3853	11.1029	12.6349	1.38774
	0.24	161.269	10.8651	144.428	13.4982	159.965	14.6391	130.529	15.4343	162.319	9.7024	25.8253	11.0396	6.6696	2.3135				0.25	165.202	9.46845	146.212	14.7399	144.096	5.65217	109.046	9.4872	166.459	3.70781	19.2747	11.1006	12.5372	1.41893
	0.25	161	10.6514	144.712	13.5445	159.528	15.0885	129.695	15.4304	162.525	9.2138	25.6453	11.2356	6.5562	2.36776				0.26	165.332	9.42037	146.606	15.0737	143.364	5.66886	108.378	9.25044	166.584	3.81976	19.2179	10.9897	12.4549	1.43712
	0.26	160.577	10.812	145.019	13.6266	158.974	15.5811	128.949	15.444	162.623	8.83338	25.4879	11.3795	6.4546	2.41843				0.27	165.406	9.37471	146.899	15.2608	142.69	5.57765	107.665	9.00686	166.741	4.01825	19.2188	10.7832	12.3733	1.4472
	0.27	160.52	10.7874	145.181	13.6868	158.469	16.1489	128.276	15.4875	162.606	8.508	25.355	11.4418	6.3754	2.46113				0.28	165.456	9.46238	147.219	15.4391	141.898	5.55691	106.891	8.67874	166.974	4.26725	19.2564	10.4875	12.3036	1.45242
	0.28	160.893	10.7069	145.459	13.9266	158.077	16.5676	127.671	15.5601	162.506	8.22441	25.225	11.4521	6.3252	2.48997				0.29	165.524	9.78573	147.558	15.6223	140.927	5.71146	106.077	8.23454	167.265	4.57852	19.2939	10.1277	12.2433	1.4573
	0.29	161.217	10.7549	145.383	13.9563	157.894	16.6083	127.094	15.6719	162.365	7.98633	25.0938	11.4	6.2946	2.50755				0.3	165.613	10.0838	147.877	15.8215	139.973	5.91564	105.246	7.76043	167.596	4.99289	19.3575	9.78467	12.1909	1.46199
	0.3	161.628	10.9278	145.261	13.9849	157.701	16.5886	126.544	15.7897	162.33	7.84079	24.9705	11.3443	6.2586	2.51027				0.31	165.716	10.1229	148.058	15.9795	139.29	5.77855	104.494	7.36626	167.923	5.44094	19.4914	9.48088	12.1417	1.46905
	0.31	161.919	11.0255	145.024	13.9585	157.39	16.6682	126.049	15.8203	162.468	7.74961	24.8546	11.2859	6.2256	2.51519				0.32	165.717	9.92113	148.186	16.1491	138.623	5.637	103.815	7.14323	168.191	5.82684	19.6843	9.22311	12.0949	1.47853
	0.32	162.833	11.3409	144.668	13.8941	157.051	16.9417	125.605	15.7712	162.746	7.71116	24.7388	11.2393	6.094	2.30135				0.33	165.584	9.80893	148.315	16.3617	137.956	5.51733	103.206	7.09244	168.372	6.06025	19.939	8.97914	12.0587	1.48979
	0.33	163.636	11.7229	144.264	13.8356	156.682	17.3549	125.179	15.6849	163.077	7.67663	24.6131	11.2144	5.9594	2.07315				0.34	165.393	9.96638	148.529	16.5905	137.206	5.49047	102.595	7.16515	168.476	6.23194	20.2277	8.73736	12.0399	1.49896
	0.34	164.068	11.8847	143.774	13.7771	156.342	17.9728	124.75	15.5351	163.393	7.60001	24.4904	11.1709	5.8322	1.84698				0.35	165.24	10.2363	148.801	16.828	136.347	5.50788	102.004	7.31617	168.549	6.36448	20.5418	8.51838	12.0386	1.50486
	0.35	164.17	12.0186	143.313	13.8179	156.244	18.3096	124.303	15.3886	163.64	7.51847	24.3556	11.1279	5.775	1.74704				0.36	164.868	10.7853	148.953	16.9693	135.624	5.44371	101.461	7.47397	168.614	6.52181	20.849	8.32171	12.058	1.50876
	0.36	164.265	12.1551	142.835	13.8932	156.19	18.348	123.797	15.3753	163.771	7.48186	24.2135	11.0907	5.783	1.74361				0.37	164.531	11.2235	149.033	17.0382	134.926	5.37576	100.979	7.60574	168.651	6.66901	21.1405	8.16317	12.0914	1.51167
	0.37	164.327	12.1976	142.349	13.9971	155.942	18.1595	123.354	15.4091	163.838	7.46191	24.0449	11.0695	5.8082	1.73269				0.38	164.138	11.5543	149.046	17.0637	134.364	5.29044	100.595	7.70513	168.614	6.78687	21.4139	8.03457	12.1356	1.51559
	0.38	164.36	12.2481	141.972	14.1408	155.741	18.1422	123.045	15.4354	163.849	7.4391	23.8613	11.0632	5.8434	1.72373				0.39	164.141	11.0397	148.996	17.1017	133.912	5.24161	100.29	7.7987	168.463	6.81905	21.6682	7.95209	12.1867	1.51941
	0.39	164.262	12.4048	141.7	14.3314	155.638	18.3352	122.925	15.3828	163.858	7.40027	23.6771	11.0631	5.893	1.733				0.4	164.143	10.5564	148.831	17.1822	133.586	5.24382	100.078	7.86994	168.208	6.69582	21.9181	7.91774	12.2516	1.52597
	0.4	163.843	12.5019	141.427	14.5201	155.604	18.5916	123.004	15.1707	163.912	7.33694	23.5083	11.0639	5.9234	1.69849				0.41	164.22	10.1456	148.654	17.2241	133.207	5.18051	99.9586	7.88798	167.937	6.41048	22.1373	7.92608	12.3299	1.53358
	0.41	163.871	12.8673	141.091	14.6688	155.279	18.8695	123.126	14.9128	164.044	7.32667	23.4177	11.0301	5.9474	1.66396				0.42	164.431	9.8185	148.441	17.2173	132.812	5.06496	99.969	7.87305	167.63	6.14188	22.3161	7.94472	12.4241	1.53876
	0.42	163.431	12.6306	140.659	14.7497	155.045	19.0016	123.216	14.6384	164.224	7.35662	23.3916	10.9478	6.0098	1.58928				0.43	164.703	9.61974	148.329	17.1226	132.436	4.93465	100.088	7.86738	167.26	6.03099	22.4433	8.02538	12.5241	1.54416
	0.43	163.206	12.5577	140.242	14.8212	154.905	19.1958	123.101	14.4431	164.324	7.26883	23.4207	10.8282	6.0924	1.54516				0.44	164.996	9.36713	148.044	17.0754	132.224	4.87919	100.295	7.89587	166.831	6.08674	22.5403	8.15546	12.6328	1.55021
	0.44	163.424	12.5859	139.908	14.9355	155.232	19.1774	122.941	14.2303	164.473	7.20572	23.4599	10.7022	6.1792	1.50445				0.45	164.964	9.27789	147.48	17.0019	132.228	4.83422	100.57	7.93367	166.396	6.27339	22.5973	8.34225	12.7435	1.56677
	0.45	163.252	12.184	139.449	14.9632	155.843	19.179	122.755	14.0066	164.657	7.18594	23.4967	10.5689	6.2792	1.4565				0.46	165.083	9.03011	146.795	16.9898	132.21	4.88868	100.935	7.97026	166.009	6.52498	22.5982	8.56638	12.871	1.58775
	0.46	162.401	11.9298	139.113	15.0324	155.754	18.7361	122.582	13.7426	164.989	7.24604	23.503	10.477	6.3586	1.40491				0.47	165.193	8.88477	146.118	16.8797	132.209	4.96335	101.4	8.03667	165.698	6.92343	22.5591	8.80144	13.0108	1.61292
	0.47	161.359	11.7746	138.903	15.2425	155.461	18.5419	122.471	13.3986	165.384	7.38837	23.4813	10.4302	6.4612	1.35058				0.48	165.495	8.71659	145.585	16.771	132.103	5.19939	102.021	8.1835	165.367	7.47773	22.5278	9.01081	13.1688	1.63217
	0.48	160.882	11.6439	138.983	15.5278	155.012	18.7404	122.389	12.9811	165.844	7.57616	23.4798	10.4575	6.603	1.28669				0.49	165.552	8.5604	144.901	16.584	132.256	5.27642	102.81	8.38739	164.949	8.02204	22.611	9.14555	13.3445	1.64155
	0.49	160.41	12.0088	138.866	15.5308	154.801	19.101	122.418	12.5016	166.208	7.73592	23.4691	10.6055	6.75	1.2206				0.5	165.73	8.18092	144.351	16.3507	132.511	5.2814	103.668	8.54488	164.496	8.44094	22.8011	9.16014	13.5449	1.6503
	0.5	160.777	12.2944	138.316	15.1786	154.818	19.4902	122.613	11.9363	166.424	7.90256	23.4539	10.8754	6.9752	1.14899				0.51	166.063	7.78607	144.155	16.5028	132.912	5.29655	104.525	8.63277	164.06	8.74885	23.0499	9.13374	13.7894	1.64339
	0.51	160.749	12.5595	137.553	14.8115	155.167	19.5993	122.963	11.2828	166.467	8.00819	23.4693	11.182	7.236	1.1186				0.52	165.923	7.55219	143.768	16.9644	133.328	5.47554	105.39	8.67123	163.708	8.92293	23.2824	9.09944	14.0377	1.64774
	0.52	160.51	12.8965	136.517	14.2597	155.319	19.2701	123.456	10.5464	166.277	7.97124	23.5471	11.4233	7.4908	1.13183				0.53	165.697	7.43308	142.689	16.5985	133.827	5.57332	106.294	8.65466	163.44	9.02775	23.5007	9.10655	14.2869	1.65202
	0.53	160.381	13.0745	135.659	13.7593	155.458	18.9931	123.994	9.78629	165.758	7.60075	23.8076	11.3764	7.722	1.14844				0.54	165.692	7.23394	141.566	16.1888	134.428	5.60586	107.28	8.56992	163.33	9.16567	23.7627	9.0557	14.531	1.65861
	0.54	160.225	13.2647	134.957	13.3661	155.378	18.9596	124.563	9.05111	165.468	7.42299	24.1858	11.202	7.8976	1.09136				0.55	165.795	7.05875	140.35	15.6564	135.116	5.65282	108.274	8.43006	163.291	9.23169	24.087	8.91629	14.7824	1.66052
	0.55	160.22	13.5647	134.326	12.9292	155.582	18.9159	125.249	8.44497	165.632	7.80637	24.6672	10.8984	8.0476	0.985653				0.56	166.043	6.98055	138.998	15.0399	135.908	5.69605	109.284	8.30004	163.162	9.17289	24.4581	8.73799	15.0434	1.66459
	0.56	160.237	13.9375	133.959	12.5941	156.132	19.1637	126.054	7.99303	165.446	7.98353	25.174	10.6914	8.2372	0.919261				0.57	166.161	7.04377	137.499	14.375	136.963	5.71537	110.277	8.21137	162.999	8.96114	24.8835	8.57999	15.2854	1.66851
	0.57	160.006	14.206	133.7	12.2833	156.645	19.3512	126.93	7.64699	164.922	7.81622	25.732	10.5927	8.4266	0.844848				0.58	166.303	7.14837	135.72	13.555	138.305	5.67147	111.248	8.14551	162.973	8.78981	25.4134	8.48084	15.5359	1.65698
	0.58	159.515	14.3808	133.578	12.0349	157.003	19.5777	127.82	7.35217	164.059	7.2466	26.3147	10.6159	8.619	0.766953				0.59	166.379	7.27385	133.861	12.8656	139.677	5.54847	112.249	8.00437	163.231	8.66574	26.0631	8.41566	15.8038	1.65362
	0.59	158.679	14.6295	133.608	11.8956	156.985	19.7966	128.699	6.90927	163.589	7.06377	26.7094	11.0347	8.832	0.695333				0.6	166.552	7.46856	131.778	12.0511	141.136	5.45352	113.266	7.77576	163.661	8.45764	26.8244	8.40661	16.0908	1.65857
	0.6	156.906	16.1463	133.601	11.7197	157.207	20.0389	129.58	6.36486	162.965	6.74512	27.1387	11.4532	9.0736	0.64077				0.61	166.633	7.70143	129.918	11.6436	142.499	5.39509	114.337	7.49063	164.134	8.09414	27.7066	8.47158	16.4072	1.66507
	0.61	155.645	18.2399	133.421	11.5465	157.119	20.0245	130.57	5.80525	162.122	6.47892	27.5723	11.8536	9.3608	0.618517				0.62	166.572	7.90317	128.278	11.173	143.809	5.21358	115.453	7.25143	164.589	7.51533	28.7764	8.57671	16.7521	1.67596
	0.62	154.417	20.4148	133.149	11.4748	156.855	20.1752	131.629	5.3256	161.423	6.61827	27.9848	12.2155	9.6678	0.603789				0.63	166.339	8.03737	126.819	10.701	145.202	4.95672	116.557	7.13803	165.104	6.93633	29.9983	8.6461	17.1117	1.69272
	0.63	153.099	22.2763	132.867	11.6592	156.743	20.2576	132.801	5.04003	160.784	7.04183	28.395	12.5212	9.995	0.625018				0.64	166.176	8.01508	125.23	9.59682	146.708	4.74891	117.726	7.15508	165.557	6.50256	31.2501	8.69309	17.4717	1.72009
	0.64	152.425	22.1031	133.779	11.7471	157.386	20.3246	134.05	5.02838	160.114	7.59224	28.8197	12.7584	10.318	0.679521				0.65	165.887	7.93123	123.719	8.4783	148.163	4.49563	118.869	7.12767	165.983	6.18379	32.4617	8.72601	17.813	1.7514
	0.65	151.687	22.0242	134.523	12.5431	158.347	19.8227	135.332	5.32958	159.52	8.2265	29.1852	12.9612	10.6744	0.800548				0.66	165.408	7.80904	122.456	7.93193	149.629	4.33148	120.087	7.02127	166.328	6.04535	33.5949	8.73576	18.1504	1.76038
	0.66	150.931	22.1438	135.34	13.5394	159.587	18.5215	136.66	5.81217	158.938	8.66677	29.515	13.1057	11.0618	0.914425				0.67	164.913	7.73367	121.537	7.74434	150.891	4.0817	121.278	6.89379	166.728	6.01602	34.6205	8.645	18.5091	1.7502
	0.67	150.124	22.5107	135.682	14.577	160.594	17.3575	138.097	6.40553	158.442	9.03296	29.7301	13.2102	11.4372	0.929012				0.68	164.311	7.778	120.735	7.80765	152.173	3.98641	122.414	6.82523	167.238	5.93353	35.5504	8.47859	18.9023	1.72067
	0.68	149.051	23.0654	135.16	14.2353	161.03	16.0015	139.534	6.83869	158.246	9.41174	29.8211	13.3015	11.811	0.972				0.69	163.694	7.84973	119.993	8.13851	153.623	4.30391	123.58	6.83509	167.846	5.74549	36.4159	8.27027	19.3067	1.69272
	0.69	148.094	23.8403	134.347	14.4295	160.786	16.0397	140.967	7.0983	158.289	9.85158	29.8899	13.3545	12.1638	0.982874				0.7	162.97	7.9503	119.459	8.74667	155.104	5.07978	124.804	6.83434	168.555	5.51012	37.2886	8.03156	19.7055	1.66792
	0.7	146.296	24.1011	132.69	15.8821	160.027	17.3589	142.381	7.15097	158.628	10.6097	29.891	13.3897	12.4824	0.986433				0.71	162.105	8.16767	119.308	9.12937	156.476	5.89238	126.115	6.83301	169.133	5.39222	38.1291	7.78489	20.0946	1.63361
	0.71	144.183	25.3071	131.249	17.401	160.144	17.8433	143.793	7.02568	159.166	11.7474	29.8188	13.4257	12.91	0.930656				0.72	161.061	8.3941	119.807	8.95031	157.489	6.02789	127.422	6.91558	169.487	5.36837	38.8275	7.60916	20.4772	1.59552
	0.72	142.05	24.8377	131.053	18.6073	160.495	17.979	145.118	6.89793	159.588	13.1159	29.7153	13.4438	13.332	0.829709				0.73	159.734	8.50008	120.574	8.91047	158.271	5.75859	128.697	7.06688	169.657	5.26335	39.2622	7.46632	20.8759	1.56723
	0.73	140.531	24.3704	131.801	19.0713	161.478	17.3688	146.42	6.79435	159.055	13.5099	29.5813	13.3803	13.7544	0.804572				0.74	157.892	8.35541	122.062	9.1762	158.915	5.39689	130.012	7.26764	169.72	5.04298	39.3568	7.35483	21.2933	1.53934
	0.74	139.258	24.0552	133.068	19.0798	162.953	16.3388	147.687	6.63675	157.331	12.8078	29.5364	13.1704	14.1756	0.860091				0.75	155.735	8.11565	123.434	9.24892	159.576	5.28101	131.364	7.45691	169.731	4.9034	39.1516	7.30835	21.7303	1.51665
	0.75	138.456	22.7061	134.367	20.1401	163.541	15.8154	149.073	6.43314	155.26	12.5736	29.5675	12.785	14.5834	0.915973				0.76	153.354	8.25255	125.075	9.45299	160.315	5.3693	132.749	7.61599	169.748	4.98416	38.6254	7.42018	22.1718	1.50408
	0.76	137.01	22.4548	134.473	21.4029	164.055	15.8245	150.666	5.97474	153.57	12.8029	29.5051	12.3671	15.0364	1.03003				0.77	151.169	8.79519	126.665	9.82214	161.216	5.5832	134.163	7.75806	169.746	5.22036	37.8573	7.72179	22.5886	1.47817
	0.77	135.582	22.571	134.541	22.5776	164.505	16.1689	152.304	5.46676	152.291	13.3156	29.3575	11.9987	15.49	1.17006				0.78	149.078	9.3195	128.261	10.1943	165.271	11.9598	135.56	7.87092	169.703	5.50295	36.8305	8.13536	22.9956	1.44292
	0.78	134.878	22.028	135.386	24.0921	164.531	16.8633	153.85	5.05741	151.317	13.9185	29.0997	11.7189	15.8888	1.28487				0.79	146.769	9.45521	130.103	10.4598	169.403	14.9321	136.924	7.99681	169.555	5.96472	35.5096	8.60346	23.3906	1.40222
	0.79	134.513	21.5573	136.428	23.6915	164.557	16.598	155.255	4.69759	151.062	14.2915	28.5671	11.4329	16.2398	1.42567				0.8	144.289	9.21747	132.213	10.4947	172.981	16.2141	138.256	8.03991	169.447	6.44663	33.8431	9.03995	23.7684	1.36935
	0.8	133.96	20.5317	138.165	23.4553	164.905	16.509	156.445	4.51719	151.079	14.4693	27.8659	11.1909	16.5806	1.53307				0.81	141.832	9.06688	134.363	10.5382	173.944	15.9288	139.671	8.04537	169.263	6.7018	31.8973	9.40643	24.1391	1.35038
	0.81	133.33	19.5189	139.939	23.4294	164.952	17.1028	157.398	4.73174	150.848	14.0842	27.0652	11.0085	16.9114	1.58682				0.82	139.251	9.1648	136.689	10.6022	175.019	15.649	141.249	7.97071	169.025	6.55718	29.8498	9.69016	24.5162	1.32243
	0.82	132.451	19.46	139.981	22.5107	164.851	18.1533	158.479	4.85432	150.969	13.3469	26.2772	11.0324	17.362	1.36617				0.83	137.12	9.30507	138.471	11.0673	177.605	15.8304	142.999	7.7939	168.968	6.1438	27.8237	9.96462	24.8994	1.2841
	0.83	131.217	19.3313	139.955	22.2421	164.381	19.4059	159.673	4.8896	151.518	12.5247	25.6369	11.279	17.8453	1.1816				0.84	135.357	9.22697	140.25	11.6963	178.284	15.7943	144.833	7.6035	169.006	5.54452	25.951	10.2021	25.3014	1.26157
	0.84	130.052	18.6428	140.489	21.7258	164.392	19.1306	160.998	4.78155	152.588	11.7562	25.2417	11.8025	18.3312	1.0203				0.85	134.056	9.07073	142.052	12.3245	182.041	15.9405	146.635	7.47496	169.125	5.11471	24.1467	10.4427	25.6893	1.26241
	0.85	129.208	17.3089	141.955	20.6706	164.671	18.38	162.178	4.87499	153.218	10.8104	25.1603	12.5261	18.7302	0.917542				0.86	133.055	8.98458	144.408	12.0587	188.964	13.6618	148.399	7.43211	169.13	5.04809	22.3717	10.6771	26.0597	1.28598
	0.86	128.463	15.5647	144.34	18.7651	165.2	17.3019	163.383	5.10696	153.774	10.0165	25.121	13.1093	19.146	0.973892				0.87	132.247	9.0193	147.274	11.1535	192.961	10.5584	150.165	7.39212	169.183	5.23955	20.7109	10.8747	26.411	1.3254
	0.87	128.536	14.1902	146.517	17.6603	166.376	16.1592	164.576	5.39609	154.283	9.66723	25.1138	13.4571	19.598	1.0683				0.88	131.407	8.9625	149.619	11.1316	193.65	10.6015	151.968	7.25549	169.421	5.53249	19.3997	10.9939	26.7642	1.35108
	0.88	129.839	13.4261	147.652	18.2106	167.826	15.3047	165.825	5.65704	155.279	9.99386	24.9226	13.1572	20.0708	1.18903				0.89	131.344	9.74762	151.371	12.0394	195.864	8.29833	153.765	7.0774	169.719	5.9996	18.5089	10.9786	27.1245	1.36616
	0.89	130.803	12.8313	148.703	18.1017	170.13	13.1356	166.954	5.775	156.196	10.5731	24.7079	12.6581	20.5438	1.34183				0.9	132.115	10.6045	153.172	12.8607	196.725	8.35603	155.607	6.8166	169.784	6.44971	17.8302	10.9318	27.4939	1.36528
	0.9	132.555	12.264	149.768	18.4392	172.456	11.2063	168.036	5.81973	157.197	11.3504	24.4408	12.0993	20.9518	1.4242				0.91	132.998	10.8824	154.632	13.6201	197.887	7.98983	157.474	6.53734	169.506	6.50828	17.0793	10.8263	27.8832	1.35753
	0.91	132.663	10.7295	152.053	16.2008	174.607	9.75452	169.084	5.82357	158.583	11.7514	23.9794	11.3883	21.2852	1.46171				0.92	135.409	11.4707	156.104	11.3858	199.141	7.67148	159.387	6.3255	168.789	6.61003	16.616	10.5169	28.2555	1.34757
	0.92	134.506	9.95874	152.786	16.2319	175.497	9.68183	170.333	5.5413	159.479	11.4017	23.5197	11.0564	21.5084	1.573				0.93	136.874	10.9759	157.69	9.7662	200.331	7.06273	161.353	6.26302	168.341	7.1355	15.9813	10.2679	28.6377	1.34667
	0.93	136.724	9.93389	153.261	15.8949	177.296	9.24152	171.591	5.13116	160.203	10.5621	22.9774	11.07	21.752	1.73504				0.94	139.036	11.2887	157.854	9.79355	201.583	7.03648	163.51	6.28038	168.397	6.98827	15.9015	10.1133	28.9968	1.34711
	0.94	139.079	10.3736	153.847	14.5843	179.281	9.04002	172.46	4.84703	161.069	9.97937	22.4761	11.2212	22.0284	1.81145				0.95	140.367	11.2649	159.181	9.97509	203.034	7.11689	165.75	6.29123	167.415	6.79417	16.5146	10.2099	29.3544	1.33937
	0.95	141.843	11.6024	154.481	12.5827	180.613	10.6359	172.823	4.73515	161.394	10.1729	22.4922	12.1962	22.41	1.81255				0.96	142.046	10.8612	159.962	10.6685	204.426	7.25415	167.489	6.20554	166.262	7.23042	17.3168	10.4696	29.7199	1.32578
	0.96	144.126	12.1215	155.582	9.77154	181.77	12.0674	172.258	5.37172	160.787	10.9927	22.6944	13.4005	22.862	1.79301				0.97	143.277	9.83488	161.469	10.8136	205.803	7.35126	168.541	5.95459	164.799	7.99173	17.8472	10.8951	30.0749	1.30269
	0.97	146.475	11.9537	157.739	8.03725	182.11	14.0016	171.084	5.20375	158.575	11.029	23.4015	13.5528	23.2664	1.78774				0.98	145.233	8.26209	162.82	10.2174	207.114	7.43823	169.102	5.55424	162.855	8.01501	17.5019	11.886	30.4114	1.28368
	0.98	148.505	11.687	159.353	8.00773	182.751	15.2684	170.536	4.73249	157.167	8.99952	22.4926	12.9977	23.6732	1.85336				0.99	148.045	8.20242	163.029	10.46	208.198	7.64783	169.2	5.37721	160.207	7.55092	17.1741	13.361	30.7379	1.2884
	0.99	149.757	12.5897	159.291	9.06481	183.959	15.0274	170.81	4.70815	155.949	5.89406	21.1148	11.8904	24.1284	1.86569				1	151.348	8.24003	162.893	11.8463	209.066	8.1397	170.315	3.25737	158.021	8.15127	17.9825	14.596	31.0247	1.33247
	1	150.104	16.4436	156.061	10.3122	185.77	13.7102	170.741	6.8837	153.705	5.34884	21.3947	11.1816	24.613	1.93988					152.32	10.6838	160.903	13.9311	210.32	9.16179	169.962	3.49922	155.846	10.3647	22.0001	15.2371	31.2936	1.3883

## Sheet: displacements-toenail and MTP
The lateral ( X-direction ) and forward ( Y-direction ) displacements of the metatarsophalangeal joint and toe nail
	Displacement of toenail X direction					Displacement of toenail Y direction					Displacement of MTP X direction					Displacement of MTP Y direction
	walking		running			walking		running			walking		running			walking		running
Stance percent	means	S.D.	means	S.D.		means	S.D.	means	S.D.		means	S.D.	means	S.D.		means	S.D.	means	S.D.
0	0	0	0	0		0	0	0	0		0	0	0	0		0	0	0	0
0.01	0.16722	0.30878	-0.098	0.62882		0.28386	0.15694	0.08783	0.24709		0.157	0.38346	0.01063	0.25991		0.16778	0.43992	0.25987	0.40127
0.02	0.31389	0.50953	-0.12888	0.97624		0.48414	0.28354	0.2555	0.3733		0.39811	0.77859	0.00963	0.50746		0.10356	0.70021	0.49262	0.68973
0.03	0.29422	0.52193	-0.11075	1.08694		0.46471	0.1817	0.45517	0.40954		0.54111	0.94194	0.02075	0.72224		0.06956	0.85221	0.6655	0.8772
0.04	0.38422	0.57378	-0.10312	1.08619		0.57929	0.20581	0.61517	0.44399		0.73744	1.09931	0.04863	0.80434		0.02733	0.98591	0.771	1.03316
0.05	0.47411	0.6742	-0.06625	1.02973		0.70586	0.2783	0.77667	0.54951		0.88878	1.27138	0.0045	0.96758		0.033	1.12779	0.88513	1.20802
0.06	0.43678	0.66694	-0.01187	0.9729		0.795	0.2638	0.88133	0.60365		0.92344	1.34374	-0.07588	1.09113		0.09933	1.19068	0.95588	1.32197
0.07	0.45756	0.68769	0.05138	0.9355		0.93371	0.29647	0.94283	0.60033		1.011	1.48088	-0.21263	1.23485		0.14778	1.20027	0.99162	1.38672
0.08	0.52178	0.75276	0.14638	0.90794		1.09243	0.36563	1.01633	0.60519		1.055	1.58731	-0.38112	1.49181		0.16333	1.25466	1.04813	1.47136
0.09	0.57944	0.7927	0.17812	1.02234		1.19229	0.37227	1.04983	0.56138		1.11378	1.67863	-0.47163	1.67388		0.21622	1.32248	1.10663	1.5506
0.1	0.578	0.84191	0.20413	1.07521		1.28886	0.37314	1.067	0.53461		1.19711	1.76681	-0.437	1.70033		0.28244	1.31743	1.17425	1.62926
0.11	0.60356	0.8505	0.15862	1.16961		1.44714	0.30041	1.11833	0.54498		1.22322	1.81848	-0.40312	1.73407		0.39611	1.33042	1.24625	1.71139
0.12	0.65756	0.75935	0.12812	1.26623		1.54814	0.27304	1.14283	0.55686		1.24622	1.85264	-0.4265	1.84481		0.43311	1.34848	1.33088	1.8141
0.13	0.71533	0.74368	0.156	1.26642		1.641	0.29912	1.19667	0.55812		1.27078	1.89111	-0.47	1.97987		0.47144	1.36147	1.41088	1.90662
0.14	0.74056	0.75244	0.22612	1.21762		1.68686	0.33263	1.25067	0.55579		1.27178	1.9032	-0.5185	2.13071		0.51844	1.35161	1.48225	1.99213
0.15	0.78889	0.73732	0.32375	1.16811		1.71529	0.37056	1.30267	0.54676		1.34744	1.89251	-0.56537	2.28554		0.57611	1.35469	1.548	2.07586
0.16	0.81922	0.75087	0.33712	1.19547		1.78443	0.42189	1.36333	0.55412		1.37911	1.92071	-0.55675	2.34096		0.63522	1.36255	1.598	2.14042
0.17	0.84522	0.75429	0.27037	1.32662		1.82329	0.46221	1.4095	0.57696		1.33267	1.93077	-0.53975	2.38118		0.715	1.3834	1.6405	2.19215
0.18	0.92333	0.74966	0.204	1.4367		1.82729	0.55347	1.4485	0.6092		1.22622	1.93264	-0.51987	2.41551		0.90067	1.52167	1.679	2.23378
0.19	1.00611	0.77313	0.1635	1.54694		1.79186	0.79371	1.48833	0.63173		1.20356	1.95885	-0.49862	2.4512		1.00456	1.5499	1.71812	2.27315
0.2	1.04289	0.82156	0.22862	1.39618		1.91257	0.75592	1.54867	0.62427		1.172	1.95479	-0.47775	2.48846		1.11411	1.57201	1.76025	2.30989
0.21	1.084	0.85469	0.25375	1.33714		1.96514	0.71256	1.59083	0.64721		1.11089	1.93603	-0.45763	2.52785		1.21644	1.60053	1.80713	2.34379
0.22	1.00056	0.69983	0.21363	1.41645		1.91086	0.75003	1.64483	0.66469		1.10033	1.94293	-0.43875	2.56835		1.279	1.62472	1.85712	2.37596
0.23	1.02033	0.74765	0.15588	1.55389		1.99114	0.68615	1.69933	0.6627		1.04556	1.93879	-0.41988	2.60916		1.39889	1.71295	1.90875	2.40825
0.24	1.02167	0.74755	0.1055	1.69592		2.00157	0.74153	1.7555	0.64228		0.99189	1.90674	-0.3925	2.63494		1.51311	1.80857	1.96225	2.44142
0.25	1.014	0.75067	0.10537	1.7477		2.02614	0.69512	1.79783	0.62807		0.978	1.86963	-0.36438	2.65805		1.58867	1.85839	2.02088	2.47922
0.26	1.02267	0.77998	0.11	1.82129		2.05743	0.69113	1.82217	0.62389		0.97778	1.83976	-0.34075	2.68663		1.64133	1.86027	2.08825	2.52342
0.27	1.04578	0.79614	0.07287	1.91646		2.06557	0.64603	1.84733	0.62017		0.93789	1.77599	-0.31787	2.71418		1.78867	1.9128	2.15788	2.56688
0.28	1.057	0.75236	0.134	1.8297		2.04414	0.63335	1.87817	0.60712		0.95611	1.76992	-0.3025	2.75135		1.92389	1.95343	2.22987	2.60902
0.29	1.06089	0.71681	0.19375	1.7681		2.01743	0.65458	1.89983	0.59933		0.93444	1.76037	-0.29487	2.79831		2.00422	1.96837	2.30275	2.65024
0.3	1.04789	0.70026	0.25413	1.66928		2.00743	0.71047	1.90533	0.60001		0.89156	1.76242	-0.2955	2.85544		2.06068	2.01123	2.37688	2.6904
0.31	1.03689	0.75724	0.27263	1.68117		2.05114	0.6901	1.912	0.60282		0.83089	1.78966	-0.29687	2.91092		2.0772	2.04617	2.45262	2.73245
0.32	1.003	0.77598	0.30037	1.65836		2.06957	0.73782	1.9135	0.6219		0.768	1.82428	-0.2545	2.91767		2.11476	2.11701	2.523	2.79256
0.33	1.05533	0.77807	0.3185	1.63749		2.08671	0.7545	1.91233	0.65755		0.777	1.81341	-0.197	2.90167		2.18453	2.15493	2.60325	2.86195
0.34	1.12711	0.82162	0.32375	1.64758		2.15043	0.70113	1.9025	0.68844		0.76778	1.81529	-0.13838	2.88439		2.26002	2.21999	2.7055	2.95059
0.35	1.13489	0.84617	0.21913	1.69757		2.15357	0.77219	1.8355	0.70983		0.78333	1.86077	-0.08725	2.85575		2.32057	2.24782	2.82488	3.03675
0.36	1.10922	0.85327	0.12463	1.77064		2.16243	0.73383	1.7935	0.73541		0.81422	1.93487	-0.05863	2.84241		2.41537	2.29718	2.9525	3.11608
0.37	1.09822	0.89238	0.09875	1.79436		2.19443	0.76898	1.8155	0.72518		0.82656	1.92568	-0.04662	2.84978		2.49238	2.311	3.0785	3.1903
0.38	1.04733	0.86726	0.10275	1.79366		2.19043	0.80181	1.8505	0.72091		0.93556	1.89413	-0.02112	2.8301		2.63395	2.34448	3.18113	3.23299
0.39	1.1	0.86337	0.201	1.70448		2.22714	0.71183	1.95333	0.72604		0.97367	1.89558	-0.00925	2.82717		2.71233	2.31753	3.284	3.27398
0.4	1.09333	0.85937	0.33837	1.6195		2.24286	0.7096	2.04817	0.79461		0.96744	1.91564	-0.00462	2.83173		2.74989	2.30161	3.38813	3.31653
0.41	1.01822	0.81316	0.3405	1.71025		2.18329	0.70508	2.06283	0.77551		0.97844	1.92419	-0.031	2.85442		2.81933	2.26391	3.48425	3.3745
0.42	1.00433	0.83991	0.36238	1.67158		2.17029	0.64959	2.06283	0.77358		0.994	1.93394	-0.05612	2.87687		2.92678	2.22465	3.58175	3.43636
0.43	1.022	0.88238	0.34912	1.69063		2.20457	0.64265	2.06017	0.77337		1.03644	1.99425	-0.06625	2.87895		3.07422	2.21058	3.67813	3.4989
0.44	1.02878	0.88272	0.34225	1.68805		2.19029	0.62118	2.07433	0.75472		1.08944	2.06069	-0.04225	2.84509		3.20811	2.21484	3.77925	3.55438
0.45	0.97833	0.80082	0.29875	1.71016		2.10529	0.69636	2.09417	0.76053		1.09122	2.01213	-0.00687	2.80199		3.33522	2.2148	3.88563	3.60891
0.46	0.94433	0.8409	0.28713	1.7497		2.11943	0.68103	2.09783	0.76353		1.11989	1.9853	0.02775	2.75875		3.44833	2.18665	3.99575	3.66704
0.47	0.95578	0.85487	0.28013	1.76844		2.12457	0.75123	2.09983	0.76101		1.17689	1.97774	0.04738	2.72891		3.57289	2.1853	4.11487	3.72967
0.48	0.98856	0.81471	0.27587	1.75464		2.06886	0.76242	2.08983	0.76594		1.20344	1.97196	0.04787	2.71583		3.71978	2.21646	4.24737	3.79891
0.49	0.98456	0.76878	0.30737	1.75284		2.02529	0.77685	2.07667	0.7292		1.15233	1.96267	0.0455	2.69696		3.845	2.22699	4.42825	3.89472
0.5	1.01133	0.76554	0.34713	1.72652		2.04086	0.77163	2.0605	0.715		1.08422	1.95901	0.05237	2.66129		4.00989	2.28629	4.61875	3.99507
0.51	0.99478	0.79361	0.323	1.81076		2.04414	0.79076	2.02917	0.73673		1.02789	1.92765	0.08038	2.60121		4.195	2.30939	4.82025	4.09386
0.52	1.02111	0.87625	0.31825	1.8744		2.14371	0.79136	2.014	0.76365		0.97111	1.91466	0.10738	2.54077		4.36744	2.33948	5.0265	4.19425
0.53	0.99333	0.831	0.35638	1.87359		2.10914	0.84209	2.007	0.78638		0.94922	1.93655	0.11775	2.49947		4.46244	2.29371	5.2235	4.28537
0.54	1.006	0.81177	0.38225	1.8658		2.09229	0.77797	2.00767	0.7879		0.98611	1.98966	0.10575	2.4822		4.47367	2.18008	5.419	4.37807
0.55	0.993	0.7445	0.43862	1.78114		2.02486	0.85816	2.00967	0.78021		0.98756	2.01671	0.0595	2.50191		4.55778	2.15735	5.65525	4.42074
0.56	0.97789	0.7591	0.50512	1.69803		2.03243	0.81724	2.00833	0.78493		0.98889	2.03785	-0.01537	2.55683		4.64433	2.13701	5.93987	4.4345
0.57	1.01878	0.81297	0.52237	1.69636		2.08871	0.78884	2.00817	0.815		0.97456	2.03123	-0.06562	2.58494		4.76456	2.1953	6.20925	4.42994
0.58	1.02033	0.80652	0.50562	1.71803		2.09686	0.78822	2.00717	0.83935		0.97722	2.02407	-0.08437	2.57844		4.86678	2.21711	6.47225	4.43614
0.59	1.01311	0.77272	0.46513	1.74737		2.05286	0.80666	2.0155	0.83819		1.07122	2.12549	-0.07625	2.54192		5.04444	2.28152	6.702	4.51183
0.6	1.06778	0.72958	0.46275	1.7325		2.04671	0.79461	2.03517	0.83018		1.07511	2.10281	-0.05313	2.48447		5.15756	2.26703	7.001	4.6275
0.61	1.10056	0.68486	0.42675	1.76733		2.06771	0.83747	2.01967	0.80909		1.04911	2.08823	-0.03087	2.40577		5.28933	2.26287	7.29175	4.74156
0.62	1.15278	0.72886	0.41125	1.79625		2.11129	0.8162	1.99167	0.79921		1.00522	2.07516	0.00075	2.30836		5.40722	2.24	7.58925	4.84985
0.63	1.129	0.68922	0.4325	1.82451		2.04957	0.85322	1.978	0.80374		0.97111	2.05844	0.02838	2.21193		5.52311	2.20421	7.8995	4.95578
0.64	1.10678	0.70246	0.46775	1.81415		2.05671	0.90373	1.9745	0.79268		0.939	2.04594	-0.01287	2.20486		5.63467	2.15902	8.20425	5.04874
0.65	1.11489	0.73582	0.46	1.83133		2.089	0.8908	2.00317	0.80964		0.95811	2.00543	-0.07387	2.22366		5.77767	2.15167	8.552	5.16739
0.66	1.14689	0.7076	0.41175	1.88516		2.08686	0.85036	2.04733	0.83193		0.98211	1.99194	-0.14625	2.26343		5.97478	2.21967	8.93137	5.30556
0.67	1.19856	0.63137	0.396	1.87389		2.10543	0.8908	2.07433	0.80527		1.008	2.03896	-0.23513	2.32608		6.18011	2.30665	9.34338	5.41343
0.68	1.24589	0.69056	0.4105	1.79515		2.17571	0.81425	2.10217	0.77745		1.02367	2.06959	-0.27462	2.27838		6.306	2.30837	9.76662	5.41719
0.69	1.20111	0.66455	0.35063	1.83863		2.09729	0.81649	2.113	0.7531		1.03878	2.08671	-0.28913	2.20034		6.40967	2.29541	10.1775	5.38617
0.7	1.23233	0.65218	0.36087	1.76188		2.12371	0.80907	2.0935	0.74173		1.047	2.08237	-0.30025	2.13574		6.49922	2.27503	10.6385	5.27078
0.71	1.288	0.69739	0.297	1.81514		2.21629	0.75612	2.12317	0.78513		1.01489	2.07729	-0.28463	2.01802		6.71856	2.43607	11.1356	5.30342
0.72	1.24744	0.71603	0.38612	1.68738		2.20014	0.69987	2.11967	0.77787		1.00078	2.09163	-0.23887	1.85108		6.90056	2.53176	11.6436	5.3199
0.73	1.14867	0.70433	0.46363	1.58989		2.12471	0.68601	2.124	0.74154		0.99222	2.10714	-0.22337	1.73597		7.03233	2.53864	12.1832	5.355
0.74	1.14856	0.69254	0.47512	1.56177		2.08186	0.67487	2.12	0.6997		1.00789	2.1055	-0.25212	1.70818		7.14833	2.50617	12.7636	5.43124
0.75	1.18367	0.70764	0.46475	1.55163		2.12371	0.74001	2.115	0.65574		1.10856	2.17182	-0.22512	1.57911		7.34	2.52354	13.2584	5.41406
0.76	1.13667	0.71027	0.42425	1.55424		2.12943	0.68333	2.1445	0.65903		1.16567	2.26864	-0.2355	1.5125		7.56022	2.56628	13.7586	5.45149
0.77	1.13189	0.67597	0.38262	1.56278		2.08186	0.66959	2.1785	0.68251		1.16578	2.3205	-0.25275	1.46492		7.74356	2.56712	14.2429	5.54001
0.78	1.07867	0.65927	0.38538	1.54961		2.02386	0.69838	2.1875	0.69044		1.16133	2.33598	-0.26775	1.40037		7.99378	2.63029	14.7372	5.60465
0.79	1.06633	0.7248	0.34012	1.5927		2.07929	0.60389	2.19417	0.71913		1.17578	2.34222	-0.27037	1.30397		8.23411	2.64786	15.3057	5.62169
0.8	1.07378	0.74657	0.29737	1.62578		2.13829	0.66263	2.1985	0.73604		1.149	2.38218	-0.27663	1.23491		8.44933	2.55252	15.8946	5.64692
0.81	1.06878	0.80038	0.285	1.60377		2.16357	0.61423	2.20317	0.7464		1.132	2.47617	-0.26763	1.18883		8.62122	2.32836	16.5425	5.63875
0.82	1.04433	0.7773	0.31138	1.53534		2.10414	0.65415	2.27283	0.77747		1.25622	2.48947	-0.29425	1.2074		9.00433	2.35257	17.1914	5.75741
0.83	1.09656	0.75763	0.281	1.54761		2.09671	0.66888	2.30833	0.7962		1.30989	2.43214	-0.32012	1.25945		9.39922	2.42265	17.8369	5.87907
0.84	1.17344	0.73071	0.26162	1.53563		2.06129	0.70642	2.351	0.78987		1.33489	2.57039	-0.33025	1.29822		9.82844	2.38349	18.4812	6.04222
0.85	1.21533	0.75486	0.24238	1.51474		1.996	0.77413	2.392	0.77084		1.34656	2.68499	-0.319	1.31782		10.3564	2.35384	19.1646	6.18118
0.86	1.28111	0.86573	0.23937	1.47524		2.058	0.72592	2.45567	0.77023		1.26811	2.64683	-0.2845	1.38171		10.9012	2.32606	19.8206	6.21784
0.87	1.21844	0.767	0.22275	1.45022		1.942	0.8276	2.5375	0.77192		1.21744	2.68427	-0.35463	1.48098		11.3826	2.23153	20.5595	6.27927
0.88	1.20889	0.72821	0.17063	1.50027		1.94829	0.82799	2.61517	0.77904		1.07933	2.58327	-0.45463	1.58354		11.9462	2.16951	21.3591	6.32644
0.89	1.18967	0.7903	0.16562	1.53023		2.06786	0.7502	2.71117	0.75355		0.88478	2.49046	-0.44863	1.71821		12.7617	2.11143	22.1484	6.42742
0.9	1.10367	0.87912	0.0605	1.64063		2.047	0.68419	2.75083	0.69018		0.74133	2.60081	-0.49925	1.98835		13.7988	2.09361	23.0245	6.62489
0.91	1.08133	0.90158	0.08662	1.52251		2.05429	0.6227	2.8075	0.64772		0.712	2.73673	-0.46275	2.31783		14.7784	1.98752	23.8313	6.86984
0.92	1.07144	0.85321	0.06875	1.5052		2.03871	0.66505	2.85533	0.67982		0.629	2.94659	-0.54988	2.40152		15.8473	1.95136	24.7959	6.75466
0.93	1.07522	0.87176	0.07725	1.42783		2.07886	0.67061	2.9755	0.76771		0.38122	2.97041	-0.64187	2.48438		17.1163	1.87655	25.8313	6.57351
0.94	1.10478	0.82826	0.11212	1.37788		2.11143	0.70621	3.12933	0.80079		0.33822	2.91988	-0.64175	2.52833		18.6062	1.82826	26.9384	6.22057
0.95	1.11044	0.79767	0.16075	1.32435		2.18214	0.68704	3.31683	0.79841		0.16078	2.75659	-0.66163	2.66463		20.1146	1.86848	28.0561	6.09398
0.96	1.07289	0.82515	0.23338	1.24324		2.29729	0.64913	3.50183	0.77705		-0.101	2.78822	-0.75	2.86574		21.9713	1.821	29.1739	6.23231
0.97	1.09289	0.93826	0.31162	1.15998		2.57329	0.50734	3.60883	0.67444		-0.20067	3.09326	-0.84587	3.03311		23.9287	1.8727	30.2449	6.33761
0.98	1.05656	1.07938	0.39588	1.06258		2.83829	0.62255	3.765	0.68133		-0.28444	3.43154	-0.92575	3.21688		26.0081	2.05936	31.3841	6.42437
0.99	0.85944	1.61382	0.39637	1.0606		3.13743	0.76116	4.01967	0.65647		-0.62744	3.62847	-0.96162	3.37155		28.17	2.21347	32.5646	6.38114
1	0.91856	2.25008	0.31538	1.17621		3.58243	0.74508	4.38233	0.62171		-0.49533	4.00153	-0.90962	3.5132		30.2639	2.58764	33.7519	6.17572
